# Supplementary material for: [(2R,3R)-3-(4-Nitro­phen­yl)aziridin-2-yl]methanol monohydrate
Source: Acta Crystallogr Sect E Struct Rep Online. 2013 May 18;69(Pt 6):o927. doi: 10.1107/S1600536813013391 (PMC3685076; doi:10.1107/S1600536813013391)
Supplement: Supplementary file 1 [file e-69-0o927-sup1.cif]

##############################################################################
#                                                                            #
# This CIF contains the data in a paper accepted for publication in          #
# Acta Crystallographica Section E. It conforms to the requirements of       #
# Notes for Authors for Acta Crystallographica Section E, and has been       #
# peer reviewed under the auspices of the IUCr Commission on Journals.       #
#                                                                            #
# Full details of the Crystallographic Information File format               #
# are given in the paper "The Crystallographic Information File (CIF):       #
# a New Standard Archive File for Crystallography" by S. R. Hall, F. H.      #
# Allen and I. D. Brown [Acta Cryst. (1991), A47, 655-685].                  #
#                                                                            #
# The current version of the core CIF dictionary is obtainable from          #
# ftp://ftp.iucr.org/pub/cif_core.dic.                                       #
#                                                                            #
# Software is freely available for graphical display of the structure(s)     #
# in this CIF. For information consult the CIF software page                 #
# http://www.iucr.org/resources/cif/software.                                #
#                                                                            #
# This file may be used for bona fide research purposes within the           #
# scientific community so long as proper attribution is given to the journal # 
# article from which it was obtained.                                        #
#                                                                            #
##############################################################################
data_global
_audit_creation_method     'SHELXL-97'
_journal_date_recd_electronic     2013-05-06
_journal_date_accepted     2013-05-15
_journal_name_full     'Acta Crystallographica, Section E'
_journal_year     2013
_journal_volume     69
_journal_issue      6
_journal_page_first     o927
_journal_page_last     o927
_journal_paper_category     QO
_journal_paper_doi     10.1107/S1600536813013391
_journal_coeditor_code     KP2453
_publ_contact_author_name     'Dr Vincent Gaumet'
_publ_contact_author_address
;
UMR 990, INSERM, Universit\'e d'Auvergne
Laboratoire de Chimie Physique
Facult\'e de Pharmacie
28 place Henri Dunant
63001 Clermont-Ferrand
France
;
_publ_contact_author_email     vincent.gaumet@udamail.fr
_publ_contact_author_fax     '+33(0)473178001'
_publ_contact_author_phone     '+33(0)473178004'
_publ_section_title
;
[(2<i>R</i>,3<i>R</i>)-3-(4-Nitrophenyl)aziridin-2-yl]methanol monohydrate
;
loop_
    _publ_author_name
    _publ_author_footnote
    _publ_author_address
    'Gaumet, V.' .
;
UMR 990, INSERM, Universit\'e d'Auvergne
Laboratoire de Chimie Physique
Facult\'e de Pharmacie
63001 Clermont-Ferrand
France
;
    'Denis, C.' .
;
UMR 990, INSERM, Universit\'e d'Auvergne
Laboratoire de Chimie Physique
Facult\'e de Pharmacie
63001 Clermont-Ferrand
France
;
    'Leal, F.' .
;
UMR 990, INSERM, Universit\'e d'Auvergne
Laboratoire de Chimie Physique
Facult\'e de Pharmacie
63001 Clermont-Ferrand
France
;
    'Madesclaire, M.' .
;
Laboratoire de Chimie Th\'erapeutique
Facult\'e de Pharmacie
Universit\'e d'Auvergne
63001 Clermont-Ferrand
France
;
    'Zaitsev, V.P.' .
;
Samara State University
433011 Samara
Russian Federation
;
data_I
_chemical_name_systematic
;
[(2<i>R</i>,3<i>R</i>)-3-(4-Nitrophenyl)aziridin-2-yl]methanol monohydrate
;
_chemical_name_common
;
;
_chemical_formula_moiety     'C9 H10 N2 O3, H2 O'
_chemical_formula_sum     'C9 H12 N2 O4'
_chemical_formula_iupac     'C9 H10 N2 O3, H2 O'
_chemical_formula_weight     212.21
_chemical_melting_point     379
_symmetry_cell_setting     monoclinic
_symmetry_space_group_name_H-M     'P 21'
_symmetry_space_group_name_Hall     'P 2yb'
loop_
    _symmetry_equiv_pos_as_xyz
    'x, y, z'
    '-x, y+1/2, -z'
_cell_length_a     6.3064(2)
_cell_length_b     5.4695(2)
_cell_length_c     14.6481(5)
_cell_angle_alpha     90.00
_cell_angle_beta     94.303(2)
_cell_angle_gamma     90.00
_cell_volume     503.83(3)
_cell_formula_units_Z     2
_cell_measurement_reflns_used     98
_cell_measurement_theta_min     5.10
_cell_measurement_theta_max     26.34
_cell_measurement_temperature     296(2)
_exptl_crystal_description     plate
_exptl_crystal_colour     colourless
_exptl_crystal_size_max     0.680
_exptl_crystal_size_mid     0.440
_exptl_crystal_size_min     0.055
_exptl_crystal_density_diffrn     1.399
_exptl_crystal_density_meas     ?
_exptl_crystal_density_method     'not measured'
_exptl_crystal_F_000     224
_exptl_absorpt_coefficient_mu     0.111
_exptl_absorpt_correction_type     multi-scan
_exptl_absorpt_process_details     '(SADABS; Bruker, 2012)'
_exptl_absorpt_correction_T_min     0.9437
_exptl_absorpt_correction_T_max     1.0000
_exptl_special_details     ?
_diffrn_ambient_temperature     296(2)
_diffrn_radiation_type     MoK\a
_diffrn_radiation_wavelength     0.71073
_diffrn_radiation_source     'fine-focus sealed tube'
_diffrn_radiation_monochromator     graphite
_diffrn_measurement_device_type     'Bruker APEXII CCD'
_diffrn_measurement_method     '\f and \w scans'
_diffrn_detector_area_resol_mean     ?
_diffrn_reflns_number     5357
_diffrn_reflns_av_R_equivalents     0.0196
_diffrn_reflns_av_sigmaI/netI     0.0268
_diffrn_reflns_theta_min     3.98
_diffrn_reflns_theta_max     29.12
_diffrn_reflns_theta_full     29.12
_diffrn_measured_fraction_theta_max     0.988
_diffrn_measured_fraction_theta_full     0.988
_diffrn_reflns_limit_h_min     -8
_diffrn_reflns_limit_h_max     7
_diffrn_reflns_limit_k_min     -7
_diffrn_reflns_limit_k_max     6
_diffrn_reflns_limit_l_min     -20
_diffrn_reflns_limit_l_max     19
_diffrn_standards_number     0
_diffrn_standards_interval_count     ?
_diffrn_standards_interval_time     ?
_diffrn_standards_decay_%     ?
_refine_special_details
;
Refinement of <i>F</i>^2^ against ALL reflections. The weighted <i>R</i>-factor
<i>wR</i> and goodness of fit <i>S</i> are based on <i>F</i>^2^, conventional
<i>R</i>-factors <i>R</i> are based on <i>F</i>, with <i>F</i> set to zero for
negative <i>F</i>^2^. The threshold expression of <i>F</i>^2^ >
\s(<i>F</i>^2^) is used only for calculating <i>R</i>-factors(gt) <i>etc</i>.
and is not relevant to the choice of reflections for refinement.
<i>R</i>-factors based on <i>F</i>^2^ are statistically about twice as large
as those based on <i>F</i>, and <i>R</i>- factors based on ALL data will be
even larger.
;
_reflns_number_total     2383
_reflns_number_gt     2031
_reflns_threshold_expression     I>2sigma(I)
_refine_ls_structure_factor_coef     Fsqd
_refine_ls_matrix_type     full
_refine_ls_R_factor_all     0.0439
_refine_ls_R_factor_gt     0.0349
_refine_ls_wR_factor_gt     0.0797
_refine_ls_wR_factor_ref     0.0860
_refine_ls_goodness_of_fit_ref     1.037
_refine_ls_restrained_S_all     1.037
_refine_ls_number_reflns     2383
_refine_ls_number_parameters     152
_refine_ls_number_restraints     2
_refine_ls_hydrogen_treatment     mixed
_refine_ls_weighting_scheme     calc
_refine_ls_weighting_details
         'calc w=1/[\s^2^(Fo^2^)+(0.0435P)^2^+0.0307P] where P=(Fo^2^+2Fc^2^)/3'
_atom_sites_solution_hydrogens     geom
_atom_sites_solution_primary     direct
_atom_sites_solution_secondary     difmap
_refine_ls_shift/su_max     0.000
_refine_ls_shift/su_mean     0.000
_refine_diff_density_max     0.127
_refine_diff_density_min     -0.189
_refine_ls_extinction_method     none
_refine_ls_extinction_coef     ?
_refine_ls_abs_structure_details
;
The absolute configuration was assigned to agree with that of its precusor
at the chiral center C2.
;
loop_
    _atom_type_symbol
    _atom_type_description
    _atom_type_scat_dispersion_real
    _atom_type_scat_dispersion_imag
    _atom_type_scat_source
    'C' 'C' 0.0033 0.0016
                         'International Tables Vol C Tables 4.2.6.8 and 6.1.1.4'
    'H' 'H' 0.0000 0.0000
                         'International Tables Vol C Tables 4.2.6.8 and 6.1.1.4'
    'N' 'N' 0.0061 0.0033
                         'International Tables Vol C Tables 4.2.6.8 and 6.1.1.4'
    'O' 'O' 0.0106 0.0060
                         'International Tables Vol C Tables 4.2.6.8 and 6.1.1.4'
_computing_data_collection     'APEX2 (Bruker, 2012)'
_computing_cell_refinement     'SAINT (Bruker, 2012)'
_computing_data_reduction     'SAINT (Bruker, 2012)'
_computing_structure_solution     'SHELXS97 (Sheldrick, 2008)'
_computing_structure_refinement     'SHELXL97 (Sheldrick, 2008)'
_computing_molecular_graphics
;
ORTEP-3 for Windows (Farrugia, 2012) and PLATON (Spek, 2009)
;
_computing_publication_material     'publCIF (Westrip, 2010)'
loop_
    _atom_site_type_symbol
    _atom_site_label
    _atom_site_fract_x
    _atom_site_fract_y
    _atom_site_fract_z
    _atom_site_U_iso_or_equiv
    _atom_site_adp_type
    _atom_site_calc_flag
    _atom_site_refinement_flags
    _atom_site_occupancy
    _atom_site_symmetry_multiplicity
    _atom_site_disorder_assembly
    _atom_site_disorder_group
    N N1 0.6266(2) 0.3667(2) 0.33556(10) 0.0457(3) Uani d . 1 1 . .
    H H1 0.573(3) 0.212(5) 0.3340(14) 0.063(6) Uiso d . 1 1 . .
    C C2 0.4417(2) 0.5260(3) 0.34835(10) 0.0394(3) Uani d . 1 1 . .
    H H2 0.3069 0.4423 0.3563 0.047 Uiso calc R 1 1 . .
    C C3 0.5261(2) 0.5024(3) 0.25666(9) 0.0394(3) Uani d . 1 1 . .
    H H3 0.4388 0.4018 0.2131 0.047 Uiso calc R 1 1 . .
    C C4 0.4863(3) 0.7468(3) 0.40646(10) 0.0397(3) Uani d . 1 1 . .
    H H4A 0.4745 0.7051 0.4702 0.048 Uiso calc R 1 1 . .
    H H4B 0.6303 0.8024 0.3998 0.048 Uiso calc R 1 1 . .
    O O5 0.3410(2) 0.9368(2) 0.38063(8) 0.0489(3) Uani d . 1 1 . .
    H H5 0.256(3) 0.927(4) 0.4181(12) 0.051(5) Uiso d . 1 1 . .
    C C6 0.6449(2) 0.7016(3) 0.21394(9) 0.0357(3) Uani d . 1 1 . .
    C C7 0.8526(2) 0.7649(3) 0.24213(10) 0.0426(4) Uani d . 1 1 . .
    H H7 0.9250 0.6782 0.2894 0.051 Uiso calc R 1 1 . .
    C C8 0.9530(2) 0.9552(3) 0.20089(9) 0.0422(4) Uani d . 1 1 . .
    H H8 1.0915 0.9990 0.2205 0.051 Uiso calc R 1 1 . .
    C C9 0.8439(2) 1.0790(3) 0.13006(9) 0.0361(3) Uani d . 1 1 . .
    C C10 0.6386(2) 1.0188(3) 0.09979(9) 0.0408(4) Uani d . 1 1 . .
    H H10 0.5676 1.1043 0.0519 0.049 Uiso calc R 1 1 . .
    C C11 0.5409(2) 0.8300(3) 0.14185(9) 0.0401(4) Uani d . 1 1 . .
    H H11 0.4025 0.7871 0.1218 0.048 Uiso calc R 1 1 . .
    N N12 0.9485(2) 1.2823(3) 0.08617(8) 0.0438(3) Uani d . 1 1 . .
    O O13 1.13280(19) 1.3298(3) 0.11207(9) 0.0642(4) Uani d . 1 1 . .
    O O14 0.8479(2) 1.3952(3) 0.02591(8) 0.0611(4) Uani d . 1 1 . .
    O O1W 0.9400(2) 0.4031(3) 0.47803(9) 0.0568(3) Uani d D 1 1 . .
    H H1W 0.856(4) 0.392(5) 0.4262(14) 0.089(8) Uiso d D 1 1 . .
    H H2W 0.990(4) 0.252(4) 0.491(2) 0.092(8) Uiso d D 1 1 . .
loop_
    _atom_site_aniso_label
    _atom_site_aniso_U_11
    _atom_site_aniso_U_22
    _atom_site_aniso_U_33
    _atom_site_aniso_U_12
    _atom_site_aniso_U_13
    _atom_site_aniso_U_23
    N1 0.0548(8) 0.0273(7) 0.0541(8) 0.0025(6) -0.0019(6) 0.0015(6)
    C2 0.0401(8) 0.0322(8) 0.0459(7) -0.0037(6) 0.0026(6) 0.0051(7)
    C3 0.0425(8) 0.0338(8) 0.0408(7) -0.0033(7) -0.0047(6) -0.0053(6)
    C4 0.0506(9) 0.0344(8) 0.0341(7) 0.0016(7) 0.0025(6) 0.0029(6)
    O5 0.0594(7) 0.0371(6) 0.0511(6) 0.0079(6) 0.0090(6) 0.0079(6)
    C6 0.0374(7) 0.0395(8) 0.0298(6) 0.0015(6) 0.0000(5) -0.0076(6)
    C7 0.0364(7) 0.0519(10) 0.0384(7) 0.0040(7) -0.0054(6) 0.0057(8)
    C8 0.0305(7) 0.0553(10) 0.0399(7) -0.0006(7) -0.0035(5) 0.0013(8)
    C9 0.0368(7) 0.0430(8) 0.0288(6) 0.0017(6) 0.0048(5) -0.0038(6)
    C10 0.0390(8) 0.0537(10) 0.0288(6) 0.0047(7) -0.0030(5) 0.0015(7)
    C11 0.0325(7) 0.0546(10) 0.0322(7) -0.0012(7) -0.0044(5) -0.0036(7)
    N12 0.0453(7) 0.0488(9) 0.0373(6) -0.0046(6) 0.0044(5) -0.0043(6)
    O13 0.0530(7) 0.0721(9) 0.0658(8) -0.0226(7) -0.0060(6) 0.0051(7)
    O14 0.0650(8) 0.0656(9) 0.0518(6) -0.0047(7) -0.0025(5) 0.0195(6)
    O1W 0.0527(7) 0.0553(8) 0.0612(7) -0.0004(6) -0.0036(6) -0.0010(7)
_geom_special_details
;
All e.s.d.'s (except the e.s.d. in the dihedral angle between two l.s. planes)
are estimated using the full covariance matrix. The cell e.s.d.'s are taken
into account individually in the estimation of e.s.d.'s in distances, angles
and torsion angles; correlations between e.s.d.'s in cell parameters are only
used when they are defined by crystal symmetry. An approximate (isotropic)
treatment of cell e.s.d.'s is used for estimating e.s.d.'s involving l.s.
planes.
;
loop_
    _geom_bond_atom_site_label_1
    _geom_bond_atom_site_label_2
    _geom_bond_site_symmetry_2
    _geom_bond_distance
    _geom_bond_publ_flag
    N1 C3 . 1.476(2) n
    N1 C2 . 1.479(2) n
    N1 H1 . 0.91(2) n
    C2 C3 . 1.487(2) n
    C2 C4 . 1.492(2) n
    C2 H2 . 0.9800 n
    C3 C6 . 1.487(2) n
    C3 H3 . 0.9800 n
    C4 O5 . 1.4181(19) n
    C4 H4A . 0.9700 n
    C4 H4B . 0.9700 n
    O5 H5 . 0.798(19) n
    C6 C7 . 1.387(2) n
    C6 C11 . 1.3907(19) n
    C7 C8 . 1.381(2) n
    C7 H7 . 0.9300 n
    C8 C9 . 1.379(2) n
    C8 H8 . 0.9300 n
    C9 C10 . 1.377(2) n
    C9 N12 . 1.466(2) n
    C10 C11 . 1.372(2) n
    C10 H10 . 0.9300 n
    C11 H11 . 0.9300 n
    N12 O14 . 1.2161(17) n
    N12 O13 . 1.2231(16) n
    O1W H1W . 0.895(19) n
    O1W H2W . 0.90(2) n
loop_
    _geom_angle_atom_site_label_1
    _geom_angle_atom_site_label_2
    _geom_angle_atom_site_label_3
    _geom_angle_site_symmetry_1
    _geom_angle_site_symmetry_3
    _geom_angle
    _geom_angle_publ_flag
    C3 N1 C2 . . 60.44(10) n
    C3 N1 H1 . . 108.1(13) n
    C2 N1 H1 . . 104.8(14) n
    N1 C2 C3 . . 59.67(10) n
    N1 C2 C4 . . 115.62(13) n
    C3 C2 C4 . . 121.37(12) n
    N1 C2 H2 . . 116.0 n
    C3 C2 H2 . . 116.0 n
    C4 C2 H2 . . 116.0 n
    N1 C3 C6 . . 119.88(13) n
    N1 C3 C2 . . 59.88(10) n
    C6 C3 C2 . . 122.85(12) n
    N1 C3 H3 . . 114.5 n
    C6 C3 H3 . . 114.5 n
    C2 C3 H3 . . 114.5 n
    O5 C4 C2 . . 110.52(12) n
    O5 C4 H4A . . 109.5 n
    C2 C4 H4A . . 109.5 n
    O5 C4 H4B . . 109.5 n
    C2 C4 H4B . . 109.5 n
    H4A C4 H4B . . 108.1 n
    C4 O5 H5 . . 102.8(15) n
    C7 C6 C11 . . 118.73(14) n
    C7 C6 C3 . . 123.49(13) n
    C11 C6 C3 . . 117.77(13) n
    C8 C7 C6 . . 120.79(13) n
    C8 C7 H7 . . 119.6 n
    C6 C7 H7 . . 119.6 n
    C9 C8 C7 . . 118.67(13) n
    C9 C8 H8 . . 120.7 n
    C7 C8 H8 . . 120.7 n
    C10 C9 C8 . . 121.95(14) n
    C10 C9 N12 . . 118.91(13) n
    C8 C9 N12 . . 119.14(13) n
    C11 C10 C9 . . 118.58(13) n
    C11 C10 H10 . . 120.7 n
    C9 C10 H10 . . 120.7 n
    C10 C11 C6 . . 121.27(13) n
    C10 C11 H11 . . 119.4 n
    C6 C11 H11 . . 119.4 n
    O14 N12 O13 . . 123.31(15) n
    O14 N12 C9 . . 118.43(13) n
    O13 N12 C9 . . 118.25(13) n
    H1W O1W H2W . . 107(2) n
loop_
    _geom_torsion_atom_site_label_1
    _geom_torsion_atom_site_label_2
    _geom_torsion_atom_site_label_3
    _geom_torsion_atom_site_label_4
    _geom_torsion_site_symmetry_1
    _geom_torsion_site_symmetry_2
    _geom_torsion_site_symmetry_3
    _geom_torsion_site_symmetry_4
    _geom_torsion
    _geom_torsion_publ_flag
    C3 N1 C2 C4 . . . . -112.85(14) n
    C2 N1 C3 C6 . . . . 112.95(15) n
    C4 C2 C3 N1 . . . . 103.31(15) n
    N1 C2 C3 C6 . . . . -108.12(15) n
    C4 C2 C3 C6 . . . . -4.8(2) n
    N1 C2 C4 O5 . . . . 152.10(12) n
    C3 C2 C4 O5 . . . . 83.41(17) n
    N1 C3 C6 C7 . . . . 2.3(2) n
    C2 C3 C6 C7 . . . . 73.8(2) n
    N1 C3 C6 C11 . . . . -177.77(13) n
    C2 C3 C6 C11 . . . . -106.31(16) n
    C11 C6 C7 C8 . . . . 1.4(2) n
    C3 C6 C7 C8 . . . . -178.68(14) n
    C6 C7 C8 C9 . . . . -1.0(2) n
    C7 C8 C9 C10 . . . . 0.2(2) n
    C7 C8 C9 N12 . . . . 179.60(14) n
    C8 C9 C10 C11 . . . . 0.1(2) n
    N12 C9 C10 C11 . . . . -179.30(13) n
    C9 C10 C11 C6 . . . . 0.4(2) n
    C7 C6 C11 C10 . . . . -1.1(2) n
    C3 C6 C11 C10 . . . . 178.98(14) n
    C10 C9 N12 O14 . . . . 1.9(2) n
    C8 C9 N12 O14 . . . . -177.50(14) n
    C10 C9 N12 O13 . . . . -178.12(14) n
    C8 C9 N12 O13 . . . . 2.5(2) n
    C2 C4 O5 H5 . . . . 99.5(15) n
loop_
    _geom_hbond_atom_site_label_D
    _geom_hbond_atom_site_label_H
    _geom_hbond_atom_site_label_A
    _geom_hbond_site_symmetry_A
    _geom_hbond_distance_DH
    _geom_hbond_distance_HA
    _geom_hbond_distance_DA
    _geom_hbond_angle_DHA
    _geom_hbond_publ_flag
    N1 H1 O5 1_545 0.91(2) 2.24(2) 3.064(2) 150.0(19) y
    O5 H5 O1W 2_656 0.798(19) 2.03(2) 2.8303(19) 175.0(17) y
    O1W H1W N1 . 0.895(19) 1.89(2) 2.772(2) 167(2) y
    O1W H2W O1W 2_746 0.90(2) 2.00(2) 2.8971(9) 172(3) y
_iucr_refine_instructions_details
;
TITL C9hydrate in P2(1)
CELL 0.71073 6.3064 5.4695 14.6481 90.000 94.303 90.000
ZERR 2.00 0.0002 0.0002 0.0005 0.000 0.002 0.000
LATT -1
SYMM -x, y+1/2, -z
SFAC C  H  N  O
UNIT 18  24  4  8
L.S. 4
ACTA
BOND $H
FMAP 2
PLAN 3
OMIT 0 0 2
OMIT 1 0 1
OMIT 0 -1 2
SADI 0.02 O1W H1W O1W H2W
EQIV $1 x, y-1, z
EQIV $2 -x+1, y+1/2, -z+1
EQIV $3 -x+2, y-1/2, -z+1
EQIV $4 -x+2, y+1/2, -z+1
EQIV $5 -x+1, y-1/2, -z+1
HTAB N1 O5_$1
HTAB O5 O1W_$2
HTAB O1W N1
HTAB O1W O1W_$3
MPLA 3 N1 O1W O1W_$3 O1W_$4
MPLA 3 O1W_$4 O1W O5_$5
RTAB hyb N1 O1W O1W_$3
RTAB hyd N1 O1W O5_$5
RTAB hye O1W_$3 O1W O5_$5
CONF
CONF C2 C4 O5 H5
TEMP 23.000
WGHT    0.043500    0.030700
FVAR       0.41707
MOLE1
N1    3    0.626571    0.366703    0.335557    11.00000    0.05483    0.02729 =
         0.05406    0.00150   -0.00187    0.00251
H1    2    0.573031    0.212233    0.334030    11.00000    0.06309
C2    1    0.441653    0.526028    0.348351    11.00000    0.04010    0.03217 =
         0.04590    0.00513    0.00265   -0.00369
AFIX  13
H2    2    0.306865    0.442311    0.356257    11.00000   -1.20000
AFIX   0
C3    1    0.526135    0.502423    0.256662    11.00000    0.04245    0.03379 =
         0.04077   -0.00533   -0.00474   -0.00334
AFIX  13
H3    2    0.438761    0.401781    0.213136    11.00000   -1.20000
AFIX   0
C4    1    0.486267    0.746790    0.406461    11.00000    0.05058    0.03445 =
         0.03407    0.00286    0.00253    0.00155
AFIX  23
H4A   2    0.474470    0.705109    0.470246    11.00000   -1.20000
H4B   2    0.630338    0.802428    0.399807    11.00000   -1.20000
AFIX   0
O5    4    0.340977    0.936836    0.380631    11.00000    0.05935    0.03714 =
         0.05108    0.00789    0.00898    0.00792
H5    2    0.255772    0.926934    0.418064    11.00000    0.05052
C6    1    0.644894    0.701631    0.213942    11.00000    0.03737    0.03950 =
         0.02983   -0.00762    0.00002    0.00154
C7    1    0.852566    0.764934    0.242126    11.00000    0.03638    0.05188 =
         0.03840    0.00568   -0.00538    0.00399
AFIX  43
H7    2    0.924987    0.678193    0.289357    11.00000   -1.20000
AFIX   0
C8    1    0.953026    0.955185    0.200894    11.00000    0.03050    0.05526 =
         0.03989    0.00126   -0.00354   -0.00058
AFIX  43
H8    2    1.091506    0.998971    0.220506    11.00000   -1.20000
AFIX   0
C9    1    0.843918    1.078962    0.130056    11.00000    0.03679    0.04302 =
         0.02883   -0.00382    0.00481    0.00165
C10   1    0.638599    1.018798    0.099793    11.00000    0.03900    0.05370 =
         0.02885    0.00154   -0.00296    0.00473
AFIX  43
H10   2    0.567619    1.104305    0.051861    11.00000   -1.20000
AFIX   0
C11   1    0.540937    0.830008    0.141854    11.00000    0.03248    0.05456 =
         0.03221   -0.00364   -0.00439   -0.00124
AFIX  43
H11   2    0.402547    0.787051    0.121772    11.00000   -1.20000
AFIX   0
N12   3    0.948505    1.282329    0.086166    11.00000    0.04534    0.04884 =
         0.03731   -0.00432    0.00444   -0.00462
O13   4    1.132801    1.329810    0.112069    11.00000    0.05301    0.07213 =
         0.06584    0.00513   -0.00600   -0.02256
O14   4    0.847886    1.395246    0.025914    11.00000    0.06500    0.06560 =
         0.05181    0.01951   -0.00251   -0.00472
MOLE 2
O1W   4    0.939983    0.403079    0.478027    11.00000    0.05272    0.05528 =
         0.06121   -0.00102   -0.00362   -0.00036
H1W   2    0.855749    0.391573    0.426218    11.00000    0.08883
H2W   2    0.990288    0.252351    0.490956    11.00000    0.09222
HKLF 4 1 1 0 0 0 1 0 0 0 1
REM  C9hydrate in P2(1)
REM R1 =  0.0349 for   2031 Fo > 4sig(Fo)  and  0.0439 for all   2383 data
REM    152 parameters refined using      2 restraints
END
WGHT      0.0435      0.0307
REM Highest difference peak  0.127,  deepest hole -0.189,  1-sigma level  0.035
Q1    1   0.8807  1.0701  0.1810  11.00000  0.05    0.13
Q2    1   0.8640  0.8967  0.3417  11.00000  0.05    0.12
Q3    1   0.5562  0.7201  0.4849  11.00000  0.05    0.12
;
