# Supplementary material for: [(2R,3R)-3-(4-Nitro­phen­yl)aziridin-2-yl]methanol monohydrate
Source: Acta Crystallogr Sect E Struct Rep Online. 2013 May 18;69(Pt 6):o927. doi: 10.1107/S1600536813013391 (PMC3685076; doi:10.1107/S1600536813013391)
Supplement: Supplementary file 2 [file e-69-0o927-Isup2.hkl]

# 
# h,k,l, Fc-squared, Fo-squared, sigma(Fo-squared) and status flag 
# 
data_I
_shelx_title ' C9hydrate in P2(1)' 
_shelx_refln_list_code          4 
_shelx_F_calc_maximum       76.78 
_exptl_crystal_F_000       224.00 
_reflns_d_resolution_high  0.7301 
 
loop_ 
 _symmetry_equiv_pos_as_xyz 
 'x, y, z' 
 '-x, y+1/2, -z' 
 
_cell_length_a     6.3064 
_cell_length_b     5.4695 
_cell_length_c    14.6481 
_cell_angle_alpha  90.000 
_cell_angle_beta   94.303 
_cell_angle_gamma  90.000 
 
_shelx_F_squared_multiplier     1.000 
 
loop_ 
 _refln_index_h 
 _refln_index_k 
 _refln_index_l 
 _refln_F_squared_calc 
 _refln_F_squared_meas 
 _refln_F_squared_sigma 
 _refln_observed_status 
   1  -7   0        0.75        1.15      0.63 o 
   2  -7   0        2.25        1.95      0.80 o 
   0  -6   0        8.83       11.16      0.94 o 
   1  -6   0       33.48       33.89      1.55 o 
   1  -5   0       18.97       20.11      0.81 o 
   2  -5   0        3.64        4.12      0.55 o 
   3  -5   0        7.16       10.29      1.61 o 
   0  -4   0       14.68       16.48      1.12 o 
   1  -4   0       56.29       59.03      1.32 o 
   2  -4   0       43.55       45.09      0.68 o 
   3  -4   0       84.33       82.09      1.26 o 
   4  -4   0       19.34       21.04      1.49 o 
   1  -3   0      529.38      552.24      6.50 o 
   2  -3   0       36.55       37.66      0.75 o 
   3  -3   0       36.85       34.90      0.75 o 
   4  -3   0       39.73       40.08      0.94 o 
   5  -3   0       96.92       99.34      4.25 o 
   6  -3   0       46.08       46.85      3.05 o 
   0  -2   0     2110.64     2141.24     50.48 o 
   1  -2   0      230.61      234.32      2.25 o 
   2  -2   0       49.36       47.77      0.62 o 
   3  -2   0       49.95       49.76      1.55 o 
   4  -2   0       28.53       30.93      0.93 o 
   5  -2   0        7.68        8.15      0.79 o 
   6  -2   0        1.89        1.41      0.49 o 
   7  -2   0        1.39        2.87      0.86 o 
   1  -1   0       74.99       55.36      1.43 o 
   2  -1   0       11.71       12.68      0.36 o 
   3  -1   0       28.07       26.47      0.95 o 
   4  -1   0       88.66       87.03      2.20 o 
   5  -1   0       26.00       25.88      1.18 o 
   6  -1   0       23.83       21.47      1.27 o 
   7  -1   0        0.63        0.69      0.60 o 
   8  -1   0        2.63        3.85      1.26 o 
   2   0   0     1264.07     1199.00     13.31 o 
   3   0   0       47.42       48.47      1.06 o 
   4   0   0      294.07      325.11      6.55 o 
   5   0   0       12.53       14.04      0.81 o 
   6   0   0       51.35       50.17      1.67 o 
   7   0   0        4.17        4.14      1.15 o 
   8   0   0        0.00       -0.30      0.30 o 
   1   1   0       74.93       66.77      1.10 o 
   2   1   0       11.69       12.70      0.35 o 
   3   1   0       27.94       26.55      0.83 o 
   4   1   0       88.74       86.05      1.42 o 
   5   1   0       26.01       26.00      0.68 o 
   6   1   0       23.80       22.14      1.03 o 
   7   1   0        0.62        0.28      0.43 o 
   8   1   0        2.63        2.51      0.47 o 
   1   2   0      230.57      234.04      5.29 o 
   2   2   0       49.35       47.43      1.04 o 
   3   2   0       49.91       52.37      2.01 o 
   4   2   0       28.51       29.40      1.18 o 
   5   2   0        7.67        6.78      1.24 o 
   6   2   0        1.88        1.46      0.43 o 
   7   2   0        1.39        1.27      0.29 o 
   8   2   0        2.21        1.98      0.33 o 
   1   3   0      529.06      554.69      8.39 o 
   2   3   0       36.55       36.22      1.38 o 
   3   3   0       36.80       34.01      1.08 o 
   4   3   0       39.68       40.82      2.01 o 
   5   3   0       96.78       98.25      3.68 o 
   6   3   0       46.04       50.59      2.76 o 
   7   3   0        0.42        0.69      0.86 o 
   1   4   0       56.35       58.58      1.49 o 
   2   4   0       43.52       43.11      0.95 o 
   3   4   0       84.26       80.94      2.59 o 
   4   4   0       19.32       19.09      1.32 o 
   5   4   0        0.84        1.44      0.63 o 
   6   4   0        2.76        1.21      0.69 o 
   7   4   0        8.94        7.36      1.32 o 
   2   5   0        3.62        2.76      0.40 o 
   3   5   0        7.17        7.96      0.41 o 
   4   5   0        1.80        1.23      0.36 o 
   5   5   0        0.85        0.94      0.46 o 
   6   5   0        3.99        3.05      0.92 o 
   3   6   0        0.01        0.00      0.23 o 
   4   6   0        3.00        2.53      0.63 o 
   5   6   0        0.43        0.92      0.46 o 
  -2  -7   1        2.61        2.93      0.98 o 
  -1  -7   1        1.51        1.61      0.75 o 
   0  -7   1       10.76       12.48      1.44 o 
   1  -7   1        4.07        2.87      0.98 o 
   2  -7   1        0.44        1.32      0.75 o 
  -2  -6   1       34.00       33.06      1.61 o 
  -1  -6   1        9.22       10.57      0.64 o 
   0  -6   1        6.46        6.89      0.71 o 
   1  -6   1        4.36        4.12      0.43 o 
  -3  -5   1        1.00        0.95      0.43 o 
  -2  -5   1        0.86        0.81      0.24 o 
  -1  -5   1        6.08        4.92      0.71 o 
   0  -5   1       63.72       60.16      1.29 o 
   1  -5   1       11.67       11.40      0.64 o 
   2  -5   1       10.43       10.19      0.54 o 
   3  -5   1       13.63       13.34      1.72 o 
  -5  -4   1        5.36        5.81      0.80 o 
  -4  -4   1       12.40       12.90      0.81 o 
  -3  -4   1       82.47       80.81      1.49 o 
  -2  -4   1       26.81       26.06      0.78 o 
  -1  -4   1       10.37       10.69      0.59 o 
   0  -4   1      108.58      108.77      2.13 o 
   1  -4   1       35.25       33.94      1.18 o 
   2  -4   1       10.84       11.58      0.31 o 
   3  -4   1       76.99       75.16      1.42 o 
   4  -4   1        6.28        5.63      0.55 o 
  -6  -3   1       15.70       15.64      1.90 o 
  -5  -3   1       25.63       29.37      1.23 o 
  -4  -3   1      205.87      199.83      2.81 o 
  -3  -3   1      211.34      218.74      2.84 o 
  -2  -3   1       62.27       63.01      0.89 o 
  -1  -3   1      121.59      128.80      1.76 o 
   0  -3   1      124.32      127.35      2.03 o 
   1  -3   1       83.41       81.64      1.21 o 
   2  -3   1       60.37       65.14      0.89 o 
   3  -3   1      152.87      153.64      2.11 o 
   4  -3   1      155.97      153.58      3.16 o 
   5  -3   1       38.18       41.05      2.64 o 
  -7  -2   1        3.63        3.62      0.98 o 
  -6  -2   1        4.07        4.52      1.06 o 
  -5  -2   1       54.29       54.99      1.89 o 
  -4  -2   1        6.84        7.50      0.67 o 
  -3  -2   1      337.66      340.84      4.87 o 
  -2  -2   1      106.57      120.93      1.46 o 
  -1  -2   1       94.82       92.56      1.27 o 
   0  -2   1       67.76       67.39      1.31 o 
   1  -2   1      223.14      222.83      2.15 o 
   2  -2   1       29.58       31.05      0.53 o 
   3  -2   1      135.70      134.29      1.90 o 
   4  -2   1        0.21        0.13      0.22 o 
   5  -2   1       30.19       31.96      1.12 o 
   6  -2   1        7.18        7.29      1.03 o 
   7  -2   1        9.51       11.21      1.61 o 
  -8  -1   1        3.28        4.08      1.32 o 
  -7  -1   1        0.07       -0.21      0.47 o 
  -6  -1   1       21.53       20.68      2.16 o 
  -5  -1   1        1.88        2.38      1.15 o 
  -4  -1   1       44.75       40.48      1.44 o 
  -3  -1   1      333.25      336.55      4.84 o 
  -2  -1   1      237.78      234.44      2.88 o 
  -1  -1   1     1405.38     1230.52     24.16 o 
   1  -1   1      614.16      539.39      9.07 o 
   2  -1   1      146.38      142.18      2.15 o 
   3  -1   1       51.40       51.79      1.46 o 
   4  -1   1      106.28      111.30      3.31 o 
   5  -1   1       15.54       13.64      0.98 o 
   6  -1   1       20.85       21.77      1.06 o 
   7  -1   1        2.15        1.37      0.49 o 
   8  -1   1        2.64        2.59      1.21 o 
  -8   0   1        0.00       -0.31      0.36 o 
  -7   0   1        0.58       -0.63      0.75 o 
  -6   0   1        3.17        3.72      0.52 o 
  -5   0   1        7.54        6.43      0.58 o 
  -4   0   1      111.67      119.30      2.62 o 
  -3   0   1      945.46      950.11     12.52 o 
  -2   0   1      145.82      139.31      1.62 o 
   2   0   1       43.45       50.45      1.22 o 
   3   0   1        0.03        0.05      0.14 o 
   4   0   1       63.79       70.13      1.82 o 
   5   0   1        0.96        0.68      0.52 o 
   6   0   1       45.06       43.85      2.64 o 
   7   0   1       33.46       33.94      2.10 o 
   8   0   1        1.31        1.91      0.79 o 
  -8   1   1        3.27        3.05      1.44 o 
  -7   1   1        0.07        0.29      0.27 o 
  -6   1   1       21.52       21.55      0.63 o 
  -5   1   1        1.89        1.55      0.21 o 
  -4   1   1       44.84       38.66      0.92 o 
  -3   1   1      333.49      343.81      4.48 o 
  -2   1   1      237.79      235.01      2.73 o 
  -1   1   1     1405.10     1323.25     21.74 o 
   0   1   1      142.54      112.80      1.43 o 
   1   1   1      613.41      578.69      8.74 o 
   2   1   1      146.29      148.11      1.74 o 
   3   1   1       51.37       51.26      1.02 o 
   4   1   1      106.35      109.13      2.31 o 
   5   1   1       15.54       15.27      0.71 o 
   6   1   1       20.87       19.82      0.67 o 
   7   1   1        2.14        1.95      0.53 o 
   8   1   1        2.64        3.08      0.44 o 
  -8   2   1        1.47        3.05      1.26 o 
  -7   2   1        3.60        3.36      0.38 o 
  -6   2   1        4.07        3.35      0.60 o 
  -5   2   1       54.34       57.64      1.31 o 
  -4   2   1        6.79        8.28      0.31 o 
  -3   2   1      337.53      335.51      8.28 o 
  -2   2   1      106.81      123.95      3.33 o 
  -1   2   1       94.93       90.71      1.53 o 
   0   2   1       67.64       66.15      0.99 o 
   1   2   1      223.01      219.46      3.03 o 
   2   2   1       29.47       30.79      0.62 o 
   3   2   1      135.86      139.18      3.91 o 
   4   2   1        0.21       -0.03      0.28 o 
   5   2   1       30.20       30.53      0.62 o 
   6   2   1        7.23        7.46      0.86 o 
   7   2   1        9.50        9.53      0.51 o 
   8   2   1        3.36        2.64      1.15 o 
  -7   3   1        6.29        5.23      1.26 o 
  -6   3   1       15.78       13.74      1.61 o 
  -5   3   1       25.63       25.01      1.84 o 
  -4   3   1      205.91      200.64      5.69 o 
  -3   3   1      211.65      210.70      5.63 o 
  -2   3   1       62.40       61.89      1.47 o 
  -1   3   1      121.59      126.17      2.90 o 
   0   3   1      124.59      126.71      2.76 o 
   1   3   1       83.29       81.13      1.12 o 
   2   3   1       60.29       64.65      1.49 o 
   3   3   1      152.74      152.43      2.99 o 
   4   3   1      156.32      155.11      4.66 o 
   5   3   1       38.10       39.84      2.24 o 
   6   3   1       38.26       38.69      2.36 o 
   7   3   1        6.50        7.13      1.00 o 
  -7   4   1        5.72        5.58      1.21 o 
  -6   4   1        6.35        6.09      1.15 o 
  -5   4   1        5.38        5.63      0.98 o 
  -4   4   1       12.33       12.19      1.21 o 
  -3   4   1       82.39       76.66      1.79 o 
  -2   4   1       26.93       25.02      0.69 o 
   1   4   1       35.19       34.72      0.98 o 
   2   4   1       10.88       11.65      0.37 o 
   3   4   1       76.86       75.99      1.79 o 
   4   4   1        6.25        6.15      0.92 o 
   5   4   1        8.50        8.10      0.79 o 
   6   4   1        1.01        1.13      0.89 o 
   7   4   1        1.32        1.26      0.80 o 
  -6   5   1        3.90        3.91      0.98 o 
  -5   5   1        1.29        1.32      0.57 o 
  -4   5   1       12.12       13.51      1.15 o 
  -3   5   1        1.00        1.40      0.24 o 
   2   5   1       10.44        8.85      0.57 o 
   3   5   1       13.66       13.47      0.97 o 
   4   5   1        5.75        6.27      0.59 o 
   5   5   1        8.38        8.70      0.95 o 
   6   5   1        0.48        0.29      0.63 o 
  -5   6   1       12.05       15.87      1.15 o 
  -4   6   1        2.69        2.83      0.34 o 
  -3   6   1        0.60        0.98      0.34 o 
   3   6   1        1.55        1.09      0.40 o 
   4   6   1        0.76        0.92      0.46 o 
   5   6   1       11.42       14.83      1.09 o 
   0  -7   2        8.55        9.54      1.26 o 
   1  -7   2        8.80       10.46      1.44 o 
   2  -7   2        0.31        0.06      0.69 o 
  -2  -6   2        0.94        1.95      0.57 o 
  -1  -6   2       31.12       33.05      1.35 o 
   0  -6   2       12.75       13.73      0.73 o 
   1  -6   2        4.37        3.34      0.59 o 
  -4  -5   2        3.72        3.22      0.63 o 
  -3  -5   2        5.96        5.31      0.63 o 
  -2  -5   2        7.84        8.44      0.58 o 
  -1  -5   2       29.70       29.73      1.80 o 
   0  -5   2       82.87       78.36      1.83 o 
   1  -5   2      150.26      149.52      2.34 o 
   2  -5   2        1.97        1.43      0.26 o 
  -5  -4   2       10.66       12.99      1.21 o 
  -4  -4   2       10.74       10.68      0.92 o 
  -3  -4   2        8.01        8.13      0.58 o 
  -2  -4   2       12.13       12.60      0.57 o 
  -1  -4   2       89.09       89.81      1.83 o 
   0  -4   2       67.10       67.48      1.82 o 
   1  -4   2       15.50       13.99      0.42 o 
   2  -4   2       43.47       40.39      1.08 o 
   3  -4   2      148.16      152.21      2.44 o 
   4  -4   2       18.63       19.72      1.95 o 
  -6  -3   2       14.08       20.24      2.13 o 
  -5  -3   2       13.09       15.19      0.97 o 
  -4  -3   2       36.04       34.82      1.65 o 
  -3  -3   2        2.57        2.13      0.35 o 
  -2  -3   2       52.10       52.29      0.93 o 
  -1  -3   2       65.81       66.75      1.38 o 
   0  -3   2       76.06       79.94      1.03 o 
   1  -3   2      106.48      106.20      1.49 o 
   2  -3   2      266.98      266.32      2.91 o 
   3  -3   2        6.42        6.29      0.32 o 
   4  -3   2       73.94       75.31      1.80 o 
   5  -3   2        8.61        6.73      1.21 o 
  -7  -2   2        7.61        8.74      1.32 o 
  -6  -2   2        1.44        0.75      0.86 o 
  -5  -2   2      105.49      106.77      2.18 o 
  -4  -2   2       86.96       89.11      1.79 o 
  -3  -2   2        9.16       10.25      0.80 o 
  -2  -2   2       77.85       82.65      1.45 o 
  -1  -2   2      643.47      665.55     10.91 o 
   0  -2   2      240.85      238.29      2.45 o 
   1  -2   2      475.06      493.37      4.89 o 
   2  -2   2      427.07      434.76      4.87 o 
   3  -2   2       83.55       90.46      1.71 o 
   4  -2   2      120.67      119.14      2.25 o 
   5  -2   2       31.39       32.68      1.13 o 
   6  -2   2        3.32        3.16      0.65 o 
   7  -2   2        3.39        3.68      1.15 o 
  -8  -1   2        8.35       11.38      1.95 o 
  -7  -1   2        9.52       10.77      1.35 o 
  -6  -1   2       12.53       13.13      1.02 o 
  -5  -1   2       16.16       16.42      1.01 o 
  -4  -1   2       11.82       12.67      0.61 o 
  -3  -1   2       78.88       80.76      1.26 o 
  -2  -1   2      285.93      289.31      3.03 o 
  -1  -1   2     1857.51     1741.61     25.12 o 
   1  -1   2       16.65       17.08      0.31 o 
   2  -1   2     1234.51     1254.66     15.49 o 
   3  -1   2      356.09      379.53      6.34 o 
   4  -1   2       33.25       35.49      1.81 o 
   5  -1   2       50.38       49.81      1.38 o 
   6  -1   2        3.71        2.62      0.51 o 
   7  -1   2        4.39        5.87      0.73 o 
   8  -1   2        1.56        1.55      1.09 o 
  -8   0   2        0.17       -0.02      0.32 o 
  -7   0   2       42.28       40.91      1.45 o 
  -6   0   2        3.72        3.80      0.98 o 
  -5   0   2       16.87       17.38      1.81 o 
  -4   0   2        0.15       -0.01      0.20 o 
  -3   0   2       92.25      102.00      1.88 o 
  -2   0   2      195.46      199.86      2.51 o 
  -1   0   2        8.08        6.73      0.43 o 
   1   0   2     2923.99     2314.10     38.08 o 
   2   0   2      279.45      277.74      4.70 o 
   3   0   2       54.91       65.58      2.47 o 
   4   0   2        0.92        0.34      0.26 o 
   5   0   2        6.28        7.12      0.58 o 
   6   0   2        3.05        2.56      0.45 o 
   7   0   2       33.09       34.07      5.12 o 
   8   0   2        2.75        4.83      1.32 o 
  -8   1   2        8.36        6.07      2.10 o 
  -7   1   2        9.51        8.59      0.71 o 
  -6   1   2       12.51       10.27      1.41 o 
  -5   1   2       16.14       18.16      0.76 o 
  -4   1   2       11.81       12.47      0.55 o 
  -3   1   2       78.82       82.52      1.39 o 
  -2   1   2      285.80      288.88      4.25 o 
  -1   1   2     1857.27     1742.15     27.79 o 
   1   1   2       16.60       16.78      0.39 o 
   2   1   2     1234.89     1243.54     11.77 o 
   3   1   2      355.83      379.45      6.48 o 
   4   1   2       33.26       34.71      2.39 o 
   5   1   2       50.44       48.24      1.47 o 
   6   1   2        3.69        2.69      0.47 o 
   7   1   2        4.38        4.19      0.47 o 
   8   1   2        1.56        2.10      0.40 o 
  -8   2   2        0.63        2.24      1.09 o 
  -7   2   2        7.59        8.65      0.60 o 
  -6   2   2        1.43        1.27      0.55 o 
  -5   2   2      105.60      104.61      3.33 o 
  -4   2   2       87.05       89.44      1.67 o 
  -3   2   2        9.16       10.49      0.74 o 
  -2   2   2       77.59       81.16      1.91 o 
  -1   2   2      643.41      655.42      8.64 o 
   0   2   2      240.58      235.86      3.19 o 
   1   2   2      475.56      490.23      4.88 o 
   2   2   2      427.27      430.23      4.93 o 
   3   2   2       83.43       87.90      1.42 o 
   4   2   2      120.73      121.27      2.74 o 
   5   2   2       31.51       29.37      0.62 o 
   6   2   2        3.33        3.51      0.27 o 
   7   2   2        3.40        3.99      0.36 o 
   8   2   2        5.57        8.62      1.72 o 
  -7   3   2        6.32        7.65      1.49 o 
  -6   3   2       14.10       14.20      1.67 o 
  -5   3   2       13.09       11.96      1.38 o 
  -4   3   2       36.02       34.26      1.84 o 
  -3   3   2        2.56        2.01      0.52 o 
  -2   3   2       52.00       53.34      1.13 o 
  -1   3   2       65.70       66.28      1.16 o 
   0   3   2       76.01       79.07      1.03 o 
   1   3   2      106.60      105.71      1.20 o 
   2   3   2      266.93      269.03      3.23 o 
   3   3   2        6.46        6.09      0.35 o 
   4   3   2       73.98       75.18      1.99 o 
   5   3   2        8.63        7.07      1.29 o 
   6   3   2        5.51        4.55      1.21 o 
   7   3   2        1.83        1.67      0.67 o 
  -7   4   2        4.87        4.83      1.15 o 
  -6   4   2        8.59        8.74      1.38 o 
  -5   4   2       10.67       10.35      1.32 o 
  -4   4   2       10.73       13.68      1.26 o 
  -3   4   2        8.00        8.34      0.59 o 
  -2   4   2       12.16       12.01      0.51 o 
   0   4   2       66.99       67.89      1.67 o 
   1   4   2       15.56       14.08      0.52 o 
   2   4   2       43.47       41.06      0.77 o 
   3   4   2      148.34      153.69      2.40 o 
   4   4   2       18.58       19.37      0.95 o 
   5   4   2       20.35       21.12      1.12 o 
   6   4   2        2.22        3.10      0.92 o 
   7   4   2        1.14        1.61      0.75 o 
  -6   5   2        5.75        7.30      1.21 o 
  -5   5   2        1.17        1.09      0.57 o 
  -4   5   2        3.72        4.71      0.75 o 
  -3   5   2        5.96        6.50      0.63 o 
  -1   5   2       29.67       27.82      0.86 o 
   2   5   2        1.94        1.78      0.34 o 
   3   5   2        4.21        4.54      0.31 o 
   4   5   2        4.51        3.57      0.46 o 
   5   5   2        1.01        0.92      0.69 o 
   6   5   2        0.70        1.09      0.69 o 
  -5   6   2        1.46        1.03      0.52 o 
  -4   6   2        9.29       10.00      0.69 o 
  -3   6   2        0.60       -0.34      0.34 o 
  -2   6   2        0.93        1.20      0.23 o 
   3   6   2        6.09        6.04      0.63 o 
   4   6   2        6.55        6.67      0.86 o 
   5   6   2        6.66        5.98      0.80 o 
  -1  -7   3        0.44        0.52      0.57 o 
   0  -7   3        0.81        1.26      0.75 o 
   1  -7   3        2.21        4.14      1.03 o 
   2  -7   3        0.98        2.07      0.92 o 
  -3  -6   3        0.43        0.63      0.46 o 
  -2  -6   3        9.19        8.05      1.03 o 
  -1  -6   3        4.68        4.45      0.83 o 
   0  -6   3        4.29        4.84      0.48 o 
   1  -6   3        1.72        1.81      0.80 o 
   2  -6   3        3.69        2.36      0.86 o 
  -4  -5   3        1.80        2.36      0.63 o 
  -3  -5   3        1.81        0.57      0.40 o 
  -2  -5   3        1.99        2.58      0.38 o 
  -1  -5   3       11.91       12.02      0.73 o 
   0  -5   3        1.34        1.43      0.28 o 
   1  -5   3       90.55       91.53      1.63 o 
   2  -5   3       11.73       12.52      0.89 o 
  -6  -4   3       34.67       36.79      2.07 o 
  -5  -4   3        2.41        2.07      0.57 o 
  -4  -4   3        5.35        4.43      0.63 o 
  -3  -4   3        7.05        8.23      0.67 o 
  -2  -4   3      129.83      137.63      1.62 o 
  -1  -4   3       16.46       15.68      0.68 o 
   0  -4   3        6.05        6.52      0.36 o 
   1  -4   3       33.56       35.28      0.71 o 
   2  -4   3       15.74       14.74      0.59 o 
   3  -4   3       61.95       64.68      3.28 o 
   4  -4   3       85.80       81.98      3.97 o 
  -6  -3   3        4.85        5.17      0.92 o 
  -5  -3   3        2.39        2.03      0.52 o 
  -4  -3   3       75.61       71.44      1.60 o 
  -3  -3   3       25.81       25.66      0.66 o 
  -2  -3   3        1.77        1.68      0.27 o 
  -1  -3   3       44.18       41.69      0.80 o 
   0  -3   3      128.89      137.47      2.16 o 
   1  -3   3       21.09       20.67      0.48 o 
   2  -3   3      111.94      114.20      1.77 o 
   3  -3   3       91.86       93.20      1.80 o 
   4  -3   3       23.00       23.64      0.92 o 
   5  -3   3        7.78        8.22      1.38 o 
  -7  -2   3        9.72       10.64      1.44 o 
  -6  -2   3       11.77       11.96      1.04 o 
  -5  -2   3       91.81       93.76      2.18 o 
  -4  -2   3       73.58       71.69      1.57 o 
  -3  -2   3        2.78        2.45      0.18 o 
  -2  -2   3      269.07      273.98      3.96 o 
  -1  -2   3      527.03      563.42      7.50 o 
   0  -2   3      106.88      109.91      1.26 o 
   1  -2   3      190.78      192.78      2.32 o 
   2  -2   3      291.71      334.09      5.40 o 
   3  -2   3       26.83       25.73      0.93 o 
   4  -2   3      101.00      103.82      2.07 o 
   5  -2   3      145.11      144.57      2.79 o 
   6  -2   3       26.65       24.55      1.81 o 
  -7  -1   3       10.49       11.03      1.04 o 
  -6  -1   3       10.76       12.17      1.61 o 
  -5  -1   3       64.06       65.41      1.99 o 
  -4  -1   3      232.08      240.39      3.23 o 
  -3  -1   3       51.40       53.01      0.93 o 
  -2  -1   3      238.53      260.66      2.74 o 
  -1  -1   3     5895.47     5593.17     48.57 o 
   0  -1   3      928.29      870.28     11.21 o 
   1  -1   3      574.66      536.38      5.14 o 
   2  -1   3       42.13       45.33      1.12 o 
   3  -1   3       90.57      101.70      2.19 o 
   4  -1   3       41.87       38.35      1.30 o 
   5  -1   3       66.00       61.26      1.57 o 
   6  -1   3       28.28       25.01      1.38 o 
   7  -1   3        0.58        0.80      0.92 o 
   8  -1   3        5.92        5.58      1.55 o 
  -8   0   3        0.19        0.40      0.37 o 
  -7   0   3        3.26        3.19      0.63 o 
  -6   0   3       17.18       17.83      0.85 o 
  -5   0   3        1.71        1.93      0.40 o 
  -4   0   3       32.72       29.21      0.83 o 
  -3   0   3        0.18        0.80      0.15 o 
  -2   0   3      477.32      461.31      5.44 o 
  -1   0   3      459.74      426.04      5.61 o 
   0   0   3      114.59      108.97      1.15 o 
   1   0   3     1671.80     1617.85     17.07 o 
   2   0   3       41.03       46.32      0.95 o 
   3   0   3        0.88        0.34      0.20 o 
   4   0   3        0.15       -0.22      0.22 o 
   5   0   3       32.53       31.74      1.04 o 
   6   0   3       20.96       21.59      1.06 o 
   7   0   3        0.12        0.26      0.56 o 
   8   0   3        2.22        1.38      1.03 o 
  -8   1   3        1.26        1.18      0.42 o 
  -7   1   3       10.49       10.26      0.75 o 
  -6   1   3       10.78       10.54      0.89 o 
  -5   1   3       64.20       71.74      1.68 o 
  -4   1   3      231.89      245.10      3.54 o 
  -3   1   3       51.59       52.74      1.02 o 
  -2   1   3      238.62      259.99      3.68 o 
  -1   1   3     5895.08     5473.78    108.94 o 
   0   1   3      927.47      890.32      8.62 o 
   1   1   3      574.75      542.07      6.97 o 
   2   1   3       42.02       44.50      0.63 o 
   3   1   3       90.54      100.19      1.80 o 
   4   1   3       41.92       38.82      1.98 o 
   5   1   3       66.02       61.92      1.83 o 
   6   1   3       28.24       24.08      1.01 o 
   7   1   3        0.58        0.74      0.33 o 
   8   1   3        5.92        7.22      0.71 o 
  -8   2   3        6.57        7.06      0.60 o 
  -7   2   3        9.72       10.79      0.59 o 
  -6   2   3       11.73       11.52      1.55 o 
  -5   2   3       91.76       86.18      1.82 o 
  -4   2   3       73.57       71.69      1.30 o 
  -3   2   3        2.78        2.51      0.38 o 
  -2   2   3      268.82      277.86      5.49 o 
  -1   2   3      527.38      565.98     14.14 o 
   0   2   3      106.94      110.40      1.42 o 
   1   2   3      190.88      192.03      2.64 o 
   2   2   3      291.79      327.04      4.52 o 
   3   2   3       26.87       27.91      0.51 o 
   4   2   3      100.89      106.21      1.85 o 
   5   2   3      144.89      143.82      1.85 o 
   6   2   3       26.65       25.88      0.84 o 
   7   2   3        0.52        0.63      0.35 o 
   8   2   3        1.13        2.36      1.15 o 
  -7   3   3        0.47       -0.29      0.75 o 
  -6   3   3        4.83        4.54      1.15 o 
  -5   3   3        2.39        1.09      0.69 o 
  -4   3   3       75.52       74.51      2.87 o 
  -3   3   3       25.81       24.71      1.09 o 
  -2   3   3        1.76        1.47      0.23 o 
  -1   3   3       44.04       41.74      0.88 o 
   0   3   3      128.98      134.06      2.03 o 
   1   3   3       21.07       19.63      0.38 o 
   2   3   3      111.86      111.72      1.58 o 
   3   3   3       91.86       95.65      1.67 o 
   4   3   3       22.95       23.57      1.06 o 
   5   3   3        7.83        6.74      1.06 o 
   6   3   3       25.91       26.85      1.40 o 
   7   3   3        0.48        0.17      0.80 o 
  -7   4   3       13.88       13.97      1.78 o 
  -6   4   3       34.63       34.72      2.30 o 
  -5   4   3        2.40        2.36      0.80 o 
  -4   4   3        5.34        4.89      0.80 o 
  -3   4   3        7.07        8.08      1.15 o 
  -2   4   3      129.76      132.22      2.67 o 
  -1   4   3       16.40       16.18      0.91 o 
   0   4   3        6.04        6.52      0.42 o 
   1   4   3       33.62       36.19      0.61 o 
   2   4   3       15.75       15.04      0.45 o 
   3   4   3       62.00       60.87      1.26 o 
   4   4   3       85.68       81.18      2.07 o 
   5   4   3        6.33        5.37      0.80 o 
   6   4   3        1.64        1.19      0.51 o 
   7   4   3        1.10        0.69      0.69 o 
  -6   5   3        0.14        0.06      0.63 o 
  -5   5   3       13.70       18.68      1.67 o 
  -4   5   3        1.82        1.95      0.57 o 
  -3   5   3        1.82        1.95      0.46 o 
  -1   5   3       11.95       11.10      0.57 o 
   0   5   3        1.35        1.44      0.23 o 
   2   5   3       11.69       10.87      0.69 o 
   3   5   3        0.82        0.62      0.26 o 
   4   5   3        3.77        3.94      0.47 o 
   5   5   3        5.63        5.16      0.63 o 
   6   5   3        0.23        0.11      0.63 o 
  -5   6   3        5.12        6.09      0.86 o 
  -4   6   3        0.35        0.52      0.34 o 
   3   6   3        2.17        2.82      0.52 o 
   4   6   3        0.23       -0.06      0.40 o 
  -1  -7   4        3.42        2.76      0.86 o 
   0  -7   4        1.13        1.44      0.75 o 
   1  -7   4        7.54        8.16      1.32 o 
   2  -7   4        2.08        1.26      0.86 o 
  -3  -6   4        1.17        1.03      0.52 o 
  -2  -6   4        0.27       -0.23      0.40 o 
  -1  -6   4        4.64        4.59      0.78 o 
   0  -6   4        0.34        0.19      0.35 o 
   1  -6   4        5.78        7.02      0.77 o 
   2  -6   4        0.39        1.44      0.75 o 
  -5  -5   4        0.49        1.03      0.57 o 
  -4  -5   4        9.42       10.69      1.15 o 
  -3  -5   4        9.12        9.89      1.03 o 
  -2  -5   4       19.69       18.54      0.84 o 
  -1  -5   4       21.98       23.99      0.95 o 
   0  -5   4        1.78        2.01      0.39 o 
   1  -5   4       52.31       51.99      1.84 o 
   2  -5   4      128.85      139.06      4.08 o 
  -6  -4   4       11.36       14.26      1.49 o 
  -5  -4   4        9.27        8.34      1.03 o 
  -4  -4   4       19.56       22.24      1.10 o 
  -3  -4   4        6.91        7.50      0.49 o 
  -2  -4   4       29.75       29.95      0.74 o 
  -1  -4   4       15.89       15.70      0.87 o 
   0  -4   4       94.65       88.88      2.16 o 
   1  -4   4       19.20       20.36      0.51 o 
   2  -4   4       19.47       17.22      1.02 o 
   3  -4   4       35.78       33.63      2.36 o 
   4  -4   4       41.62       39.67      2.76 o 
  -6  -3   4        0.28        0.69      0.52 o 
  -5  -3   4       20.36       20.54      1.15 o 
  -4  -3   4        1.84        1.82      0.33 o 
  -3  -3   4       19.46       18.63      0.73 o 
  -2  -3   4       45.13       41.88      0.99 o 
  -1  -3   4       14.59       13.58      0.72 o 
   0  -3   4       16.86       17.64      0.42 o 
   1  -3   4        8.04        8.72      0.23 o 
   2  -3   4      304.37      302.88      5.04 o 
   3  -3   4        1.59        1.86      0.43 o 
   4  -3   4       27.82       27.47      0.97 o 
   5  -3   4        4.47        2.87      1.03 o 
  -7  -2   4        5.56        7.19      1.21 o 
  -6  -2   4        1.95        1.64      0.43 o 
  -5  -2   4       53.68       50.92      1.40 o 
  -4  -2   4      154.31      153.03      2.23 o 
  -3  -2   4       52.89       57.92      1.10 o 
  -2  -2   4      496.47      511.49      8.71 o 
  -1  -2   4      109.80      103.09      1.45 o 
   0  -2   4       15.86       15.53      0.29 o 
   1  -2   4      543.70      575.99      5.12 o 
   2  -2   4       95.73       97.40      2.07 o 
   3  -2   4      188.09      190.16      3.62 o 
   4  -2   4       46.81       46.61      1.48 o 
   5  -2   4      127.48      128.31      2.58 o 
   6  -2   4        6.74        6.52      1.18 o 
  -8  -1   4        1.95        1.95      0.57 o 
  -7  -1   4       13.43       13.06      1.10 o 
  -6  -1   4       16.78       15.21      1.10 o 
  -5  -1   4       12.04       12.49      0.75 o 
  -4  -1   4       98.69      100.34      1.63 o 
  -3  -1   4       64.26       65.02      1.12 o 
  -2  -1   4      646.87      657.85      6.65 o 
  -1  -1   4      508.93      512.01      4.64 o 
   0  -1   4     1642.59     1578.47     12.68 o 
   1  -1   4      123.68      128.28      1.41 o 
   2  -1   4      108.54      108.48      2.62 o 
   3  -1   4      221.05      247.60      4.47 o 
   4  -1   4       52.67       54.51      1.61 o 
   5  -1   4       17.06       17.09      1.18 o 
   6  -1   4       40.42       35.61      1.33 o 
   7  -1   4        1.94        3.16      1.09 o 
  -8   0   4        0.05       -0.32      0.32 o 
  -7   0   4        0.93        0.44      0.39 o 
  -6   0   4        6.96        7.90      0.52 o 
  -5   0   4        6.65        7.31      0.39 o 
  -4   0   4       49.18       46.25      0.81 o 
  -3   0   4       12.43       11.23      0.34 o 
  -2   0   4       88.44       83.53      1.04 o 
  -1   0   4      617.01      588.42      4.82 o 
   0   0   4      704.77      656.02      5.24 o 
   1   0   4     1076.97     1035.94      8.93 o 
   2   0   4       13.48       11.47      0.39 o 
   3   0   4       28.97       30.83      1.55 o 
   4   0   4       15.29       17.23      0.91 o 
   5   0   4       15.75       14.15      1.01 o 
   6   0   4        0.01        0.37      0.37 o 
   7   0   4        4.89        6.25      0.91 o 
   8   0   4        0.25        0.17      0.80 o 
  -8   1   4        1.94        1.44      0.49 o 
  -7   1   4       13.43       13.28      0.78 o 
  -6   1   4       16.81       16.45      1.72 o 
  -5   1   4       12.00       12.91      0.82 o 
  -4   1   4       98.73       99.21      1.76 o 
  -3   1   4       64.34       65.97      1.54 o 
  -2   1   4      646.79      669.09      7.36 o 
  -1   1   4      509.34      513.05      5.08 o 
   0   1   4     1642.42     1561.88     19.97 o 
   1   1   4      123.75      128.89      1.18 o 
   2   1   4      108.68      104.93      1.28 o 
   3   1   4      221.37      248.90      3.76 o 
   4   1   4       52.64       51.71      1.33 o 
   5   1   4       17.03       17.75      1.18 o 
   6   1   4       40.41       36.80      1.64 o 
   7   1   4        1.94        4.11      0.81 o 
   8   1   4        2.25        2.57      0.66 o 
  -8   2   4        1.07        0.87      0.28 o 
  -7   2   4        5.54        5.93      0.78 o 
  -6   2   4        1.96        2.70      0.32 o 
  -5   2   4       53.69       49.77      4.02 o 
  -4   2   4      154.52      153.69      2.39 o 
  -3   2   4       52.85       56.95      1.32 o 
  -2   2   4      496.79      508.21      8.27 o 
  -1   2   4      109.55       99.23      3.33 o 
   0   2   4       15.90       15.83      0.56 o 
   1   2   4      543.25      577.03      7.52 o 
   2   2   4       95.81       99.25      1.65 o 
   3   2   4      188.06      193.51      2.22 o 
   4   2   4       46.83       47.87      1.07 o 
   5   2   4      127.52      126.75      1.76 o 
   6   2   4        6.76        6.24      0.31 o 
   7   2   4        7.41        7.93      0.92 o 
  -7   3   4        0.02       -0.29      0.75 o 
  -6   3   4        0.29        0.98      0.80 o 
  -5   3   4       20.34       24.78      2.01 o 
  -4   3   4        1.83        1.97      0.37 o 
  -3   3   4       19.49       20.20      1.01 o 
  -2   3   4       45.10       41.12      1.33 o 
  -1   3   4       14.62       13.66      0.98 o 
   0   3   4       16.81       16.90      0.51 o 
   1   3   4        7.99        8.80      0.27 o 
   2   3   4      304.26      301.13      3.26 o 
   3   3   4        1.61        1.43      0.26 o 
   4   3   4       27.79       26.75      0.76 o 
   5   3   4        4.48        4.36      1.24 o 
   6   3   4        0.78        1.01      0.49 o 
   7   3   4        0.28        1.26      0.86 o 
  -7   4   4        1.17        0.80      0.98 o 
  -6   4   4       11.37       14.03      1.55 o 
  -5   4   4        9.26        8.11      1.21 o 
  -4   4   4       19.58       19.14      1.44 o 
  -3   4   4        6.94        6.80      0.78 o 
  -2   4   4       29.75       29.16      0.83 o 
  -1   4   4       15.96       14.39      0.79 o 
   0   4   4       94.77       93.01      1.76 o 
   1   4   4       19.15       20.39      0.48 o 
   2   4   4       19.48       19.36      0.70 o 
   3   4   4       35.89       34.59      0.80 o 
   4   4   4       41.67       42.86      1.42 o 
   5   4   4        0.46        0.00      0.36 o 
   6   4   4       11.83       13.97      1.61 o 
  -6   5   4        9.48       11.79      1.49 o 
  -5   5   4        0.48        0.29      0.63 o 
  -4   5   4        9.41        7.36      0.98 o 
  -3   5   4        9.11        7.70      0.86 o 
  -2   5   4       19.69       18.69      0.78 o 
  -1   5   4       21.96       22.13      0.98 o 
   0   5   4        1.77        2.01      0.34 o 
   2   5   4      128.80      135.85      3.51 o 
   3   5   4       17.07       18.51      0.72 o 
   4   5   4       15.65       17.15      0.85 o 
   5   5   4        3.08        1.72      0.63 o 
   6   5   4        0.80        0.11      0.63 o 
  -4   6   4        0.18        0.17      0.34 o 
   3   6   4        0.55        0.69      0.34 o 
  -2  -7   5        6.64        6.61      1.15 o 
  -1  -7   5        3.90        4.25      1.03 o 
   0  -7   5        5.77        7.30      1.21 o 
   1  -7   5        3.47        3.62      0.98 o 
   2  -7   5        0.60        0.40      0.80 o 
  -4  -6   5        2.85        2.99      0.86 o 
  -3  -6   5        2.70        3.16      0.75 o 
  -2  -6   5        0.35        0.92      0.52 o 
  -1  -6   5       17.09       16.07      1.81 o 
   0  -6   5        9.06        9.51      0.80 o 
   1  -6   5        5.91        5.14      0.74 o 
   2  -6   5        0.67        0.52      0.69 o 
   3  -6   5        2.73        0.52      0.75 o 
  -5  -5   5        2.02        3.33      0.80 o 
  -4  -5   5        8.49        8.85      1.03 o 
  -3  -5   5       10.33       11.84      1.21 o 
  -2  -5   5       20.60       19.47      1.59 o 
  -1  -5   5       19.66       18.23      0.90 o 
   0  -5   5        3.27        3.13      0.46 o 
   1  -5   5       27.16       28.46      1.08 o 
   2  -5   5       45.69       49.49      1.41 o 
  -7  -4   5        5.50        4.48      1.15 o 
  -6  -4   5        4.91        5.92      1.09 o 
  -5  -4   5        7.56        7.47      1.03 o 
  -4  -4   5       31.07       30.08      1.30 o 
  -3  -4   5       23.68       21.25      0.79 o 
  -2  -4   5       49.96       50.07      1.20 o 
  -1  -4   5       34.01       31.35      2.04 o 
   0  -4   5      166.14      165.78      2.74 o 
   1  -4   5       21.20       21.26      0.51 o 
   2  -4   5        6.91        6.50      0.75 o 
   3  -4   5       14.04       11.27      1.61 o 
  -6  -3   5       13.81       16.04      1.61 o 
  -5  -3   5       13.08       14.85      1.03 o 
  -4  -3   5        0.03       -0.14      0.14 o 
  -3  -3   5       10.09       11.12      1.17 o 
  -2  -3   5       98.24       92.87      2.23 o 
  -1  -3   5       13.78       15.70      0.59 o 
   0  -3   5       74.51       71.56      1.39 o 
   1  -3   5        5.61        5.76      0.38 o 
   2  -3   5       25.45       25.16      0.58 o 
   3  -3   5        0.09        0.05      0.22 o 
   4  -3   5       19.21       20.39      1.58 o 
   5  -3   5        3.58        2.24      0.92 o 
  -6  -2   5        6.45        7.49      0.68 o 
  -5  -2   5       42.86       41.14      1.37 o 
  -4  -2   5       24.85       25.62      0.68 o 
  -3  -2   5        3.28        3.49      0.26 o 
  -2  -2   5      732.14      736.03     19.81 o 
  -1  -2   5      341.96      349.19      4.17 o 
   0  -2   5        7.42        6.04      0.20 o 
   1  -2   5      246.18      241.86      2.51 o 
   2  -2   5      209.54      213.72      3.80 o 
   3  -2   5       45.72       47.35      1.38 o 
   4  -2   5       15.09       15.90      0.89 o 
   5  -2   5       48.16       47.68      1.68 o 
   6  -2   5       22.20       17.26      1.36 o 
  -8  -1   5        7.79        7.13      0.92 o 
  -7  -1   5        4.75        4.55      0.51 o 
  -6  -1   5       67.70       70.31      2.20 o 
  -5  -1   5      179.00      181.47      2.74 o 
  -4  -1   5       15.30       17.98      0.58 o 
  -3  -1   5       65.58       67.05      1.15 o 
  -2  -1   5      215.21      225.54      3.33 o 
  -1  -1   5      500.29      491.83      5.21 o 
   0  -1   5      284.98      287.82      2.42 o 
   1  -1   5      103.26      105.34      1.13 o 
   2  -1   5       72.10       77.88      1.55 o 
   3  -1   5       61.00       67.74      1.72 o 
   4  -1   5      204.04      202.45      4.04 o 
   5  -1   5       57.64       57.95      1.89 o 
   6  -1   5       40.61       43.77      1.47 o 
   7  -1   5        0.07       -0.46      0.80 o 
  -8   0   5        0.01        0.44      0.92 o 
  -7   0   5        6.40        5.36      0.64 o 
  -6   0   5       16.08       18.46      2.57 o 
  -5   0   5        1.38        1.33      0.22 o 
  -4   0   5        0.02       -0.11      0.11 o 
  -3   0   5       62.13       60.66      0.84 o 
  -2   0   5      351.55      326.04      3.77 o 
  -1   0   5     1185.47     1141.15     11.05 o 
   0   0   5       32.09       31.37      0.41 o 
   1   0   5        0.74        1.32      0.11 o 
   2   0   5       17.40       17.51      0.50 o 
   3   0   5       88.09       82.15      2.82 o 
   4   0   5       36.12       38.69      1.40 o 
   5   0   5        1.28        0.84      0.40 o 
   6   0   5        2.28        3.11      0.68 o 
   7   0   5        0.33        0.11      0.57 o 
   8   0   5        0.06       -0.98      0.98 o 
  -8   1   5        7.77        7.14      0.71 o 
  -7   1   5        4.76        3.95      0.52 o 
  -6   1   5       67.64       72.18      2.24 o 
  -5   1   5      179.30      189.76      3.48 o 
  -4   1   5       15.34       16.75      0.62 o 
  -3   1   5       65.57       68.49      1.12 o 
  -2   1   5      215.29      229.48      2.77 o 
  -1   1   5      501.05      491.85      4.91 o 
   0   1   5      285.29      288.59      3.02 o 
   1   1   5      103.38      104.20      1.09 o 
   2   1   5       72.06       78.71      1.25 o 
   3   1   5       60.95       66.34      2.36 o 
   4   1   5      204.09      204.50      4.08 o 
   5   1   5       57.79       57.08      1.91 o 
   6   1   5       40.66       46.92      1.87 o 
   7   1   5        0.07       -0.14      0.55 o 
   8   1   5        3.55        3.12      0.83 o 
  -8   2   5        3.65        2.65      0.46 o 
  -7   2   5        0.44        1.32      0.98 o 
  -6   2   5        6.42        6.23      0.48 o 
  -5   2   5       42.80       40.33      0.97 o 
  -4   2   5       24.77       25.14      0.62 o 
  -3   2   5        3.28        3.52      0.38 o 
  -2   2   5      731.44      749.95     12.44 o 
  -1   2   5      341.18      339.42      9.20 o 
   0   2   5        7.41        6.45      0.78 o 
   1   2   5      246.16      240.34      3.42 o 
   2   2   5      209.62      214.07      2.44 o 
   3   2   5       45.82       49.14      0.98 o 
   4   2   5       15.11       17.52      0.63 o 
   5   2   5       48.17       45.53      0.71 o 
   6   2   5       22.14       18.40      0.90 o 
   7   2   5        9.98       11.31      1.98 o 
  -7   3   5        1.39        1.55      0.86 o 
  -6   3   5       13.82       13.17      1.72 o 
  -5   3   5       13.12       10.64      1.32 o 
  -4   3   5        0.03       -0.26      0.32 o 
  -3   3   5       10.09       10.78      0.83 o 
  -2   3   5       98.31       94.38      2.31 o 
  -1   3   5       13.83       14.86      0.73 o 
   0   3   5       74.40       71.54      1.10 o 
   1   3   5        5.61        6.15      0.27 o 
   2   3   5       25.39       26.22      0.92 o 
   3   3   5        0.09        0.25      0.16 o 
   4   3   5       19.19       20.73      0.70 o 
   5   3   5        3.60        2.72      1.18 o 
   6   3   5        1.54        1.67      0.53 o 
   7   3   5        1.79        1.03      0.92 o 
  -7   4   5        5.49        5.63      1.49 o 
  -6   4   5        4.94        6.38      1.21 o 
  -5   4   5        7.56        8.39      1.21 o 
  -4   4   5       30.99       28.57      1.78 o 
  -3   4   5       23.67       23.17      1.44 o 
  -2   4   5       49.93       48.84      1.18 o 
  -1   4   5       34.09       31.56      0.70 o 
   0   4   5      166.16      167.76      2.60 o 
   1   4   5       21.25       20.69      0.47 o 
   2   4   5        6.91        6.46      0.36 o 
   3   4   5       14.04       14.06      1.10 o 
   4   4   5       19.49       19.20      1.06 o 
   5   4   5        3.04        3.16      0.59 o 
   6   4   5        6.94        8.28      1.32 o 
  -6   5   5        2.34        2.70      0.92 o 
  -5   5   5        2.03        3.10      0.98 o 
  -4   5   5        8.48        9.20      1.09 o 
  -3   5   5       10.32        9.95      0.98 o 
  -2   5   5       20.64       18.25      0.67 o 
  -1   5   5       19.64       17.55      0.44 o 
   0   5   5        3.27        3.25      0.41 o 
   1   5   5       27.19       27.57      1.04 o 
   2   5   5       45.80       46.99      1.05 o 
   3   5   5       29.49       31.79      1.01 o 
   4   5   5        1.55        1.63      0.40 o 
   5   5   5        3.27        4.94      0.92 o 
  -4   6   5        2.86        3.97      0.69 o 
  -3   6   5        2.70        3.10      0.40 o 
   3   6   5        2.74        3.16      0.52 o 
   4   6   5        1.07        1.09      0.29 o 
  -1  -7   6        0.51        0.92      0.63 o 
   0  -7   6        1.00        1.15      0.75 o 
   1  -7   6        2.77        2.13      0.92 o 
  -4  -6   6        3.96        4.25      0.98 o 
  -3  -6   6        1.06        0.17      0.52 o 
  -2  -6   6        5.04        5.52      0.98 o 
  -1  -6   6        6.45        7.77      0.92 o 
   0  -6   6       14.85       17.41      1.87 o 
   1  -6   6        1.26        2.41      0.80 o 
   2  -6   6        2.97        2.70      0.98 o 
   3  -6   6        0.80        0.69      0.75 o 
  -6  -5   6        7.74        7.65      1.44 o 
  -5  -5   6        8.70       10.69      1.32 o 
  -4  -5   6        4.21        2.82      0.69 o 
  -3  -5   6        4.41        5.12      0.86 o 
  -2  -5   6        3.44        3.28      0.44 o 
  -1  -5   6       23.63       21.46      1.13 o 
   0  -5   6       46.03       44.69      1.61 o 
   1  -5   6       17.16       16.19      0.87 o 
   2  -5   6       13.29       13.28      1.49 o 
  -7  -4   6        3.74        3.68      1.09 o 
  -6  -4   6        9.24        9.72      1.38 o 
  -5  -4   6        1.91        1.38      0.63 o 
  -4  -4   6        4.37        3.79      0.75 o 
  -3  -4   6        3.88        3.82      0.56 o 
  -2  -4   6       20.01       19.41      1.02 o 
  -1  -4   6       33.76       31.42      0.96 o 
   0  -4   6      175.05      165.75      2.80 o 
   1  -4   6       54.81       52.61      1.25 o 
   2  -4   6        6.88        6.27      1.03 o 
  -7  -3   6        1.96        1.72      0.92 o 
  -6  -3   6        2.62        1.72      0.75 o 
  -5  -3   6       14.72       17.59      1.20 o 
  -4  -3   6        5.35        4.47      0.34 o 
  -3  -3   6       29.90       30.59      0.96 o 
  -2  -3   6        5.10        4.78      0.52 o 
  -1  -3   6        1.93        2.59      0.85 o 
   0  -3   6       38.68       40.83      1.01 o 
   1  -3   6       87.51       91.26      1.68 o 
   2  -3   6        9.06        8.01      0.47 o 
   3  -3   6       77.73       78.26      2.56 o 
   4  -3   6       22.41       22.42      1.55 o 
  -6  -2   6        3.15        3.05      0.50 o 
  -5  -2   6       66.42       66.69      1.34 o 
  -4  -2   6        9.05        8.61      0.44 o 
  -3  -2   6        5.85        6.56      0.36 o 
  -2  -2   6      165.69      167.31      4.23 o 
  -1  -2   6      585.05      590.84      6.73 o 
   0  -2   6      173.74      175.61      1.92 o 
   1  -2   6        1.20        1.47      0.22 o 
   2  -2   6      351.34      378.69      5.10 o 
   3  -2   6       53.04       50.31      1.70 o 
   4  -2   6       26.62       24.50      1.08 o 
   5  -2   6       40.46       35.56      1.48 o 
   6  -2   6        0.57        0.61      0.55 o 
  -8  -1   6        1.57        0.46      0.52 o 
  -7  -1   6        0.49        0.64      0.46 o 
  -6  -1   6       34.12       34.88      1.00 o 
  -5  -1   6       49.03       52.70      1.03 o 
  -4  -1   6        8.07        8.71      0.46 o 
  -3  -1   6      104.36      113.17      1.61 o 
  -2  -1   6       38.31       41.26      0.73 o 
  -1  -1   6       35.61       36.60      0.63 o 
   0  -1   6      291.54      304.88      2.77 o 
   1  -1   6      490.63      524.86      5.12 o 
   2  -1   6       82.81       84.60      1.55 o 
   3  -1   6      134.61      127.45      2.72 o 
   4  -1   6      105.71      103.74      3.22 o 
   5  -1   6      141.86      137.97      3.29 o 
   6  -1   6        5.46        6.49      0.83 o 
   7  -1   6       27.97       22.13      2.24 o 
  -8   0   6       10.77       11.33      1.35 o 
  -7   0   6       16.14       15.40      0.95 o 
  -6   0   6       31.42       32.81      0.87 o 
  -5   0   6       56.02       55.89      1.01 o 
  -4   0   6        1.06        1.07      0.17 o 
  -3   0   6       30.41       29.12      0.78 o 
  -2   0   6      201.71      196.27      2.82 o 
  -1   0   6        2.22        2.44      0.14 o 
   0   0   6       72.14       60.94      0.71 o 
   1   0   6        0.59        0.16      0.07 o 
   2   0   6      147.51      142.49      1.86 o 
   3   0   6        2.64        1.94      0.49 o 
   4   0   6        0.00       -0.23      0.37 o 
   5   0   6        0.27       -0.33      0.33 o 
   6   0   6        4.82        3.96      0.67 o 
   7   0   6        0.25        0.20      0.51 o 
   8   0   6        0.17       -0.69      1.09 o 
  -8   1   6        1.57        2.01      0.78 o 
  -7   1   6        0.50        0.43      0.57 o 
  -6   1   6       34.10       35.36      1.31 o 
  -5   1   6       49.10       53.27      1.27 o 
  -4   1   6        8.05        8.77      0.58 o 
  -3   1   6      104.33      115.82      1.88 o 
  -2   1   6       38.21       41.38      0.86 o 
  -1   1   6       35.49       35.41      0.58 o 
   0   1   6      291.18      301.44      2.84 o 
   1   1   6      490.70      519.09      4.67 o 
   2   1   6       82.92       85.98      1.17 o 
   3   1   6      134.51      128.38      2.23 o 
   4   1   6      105.60      103.69      2.52 o 
   5   1   6      141.94      144.26      3.37 o 
   6   1   6        5.45        5.33      0.81 o 
   7   1   6       27.96       29.34      2.27 o 
  -8   2   6        6.42        6.16      2.01 o 
  -7   2   6        1.73        1.98      0.89 o 
  -6   2   6        3.15        2.77      0.52 o 
  -5   2   6       66.34       67.61      1.40 o 
  -4   2   6        9.01        8.39      0.40 o 
  -3   2   6        5.84        5.86      0.46 o 
  -2   2   6      165.81      164.85      3.39 o 
  -1   2   6      585.24      572.40      7.86 o 
   0   2   6      173.82      173.03      2.78 o 
   1   2   6        1.18        1.16      0.14 o 
   2   2   6      351.44      373.57      4.03 o 
   3   2   6       53.06       53.35      0.95 o 
   4   2   6       26.57       24.74      0.80 o 
   5   2   6       40.41       38.27      1.87 o 
   6   2   6        0.57       -0.12      0.44 o 
   7   2   6        9.09        8.36      1.01 o 
  -7   3   6        1.97        2.87      1.09 o 
  -6   3   6        2.63        1.67      0.92 o 
  -5   3   6       14.70       16.33      1.72 o 
  -4   3   6        5.36        6.09      0.98 o 
  -3   3   6       29.98       30.66      1.01 o 
  -2   3   6        5.09        4.89      0.92 o 
  -1   3   6        1.92        1.84      0.57 o 
   0   3   6       38.74       40.00      1.14 o 
   1   3   6       87.57       91.47      1.62 o 
   2   3   6        9.10        7.83      0.77 o 
   3   3   6       77.68       79.18      1.57 o 
   4   3   6       22.45       23.32      0.80 o 
   5   3   6        9.61        8.84      0.85 o 
   6   3   6        7.34        9.95      1.55 o 
   7   3   6        2.19        3.28      1.09 o 
  -7   4   6        3.74        2.99      1.15 o 
  -6   4   6        9.24        8.97      1.44 o 
  -5   4   6        1.89        1.49      0.69 o 
  -4   4   6        4.37        4.71      0.98 o 
  -3   4   6        3.89        4.48      0.80 o 
  -2   4   6       20.01       17.71      0.72 o 
  -1   4   6       33.83       32.85      1.35 o 
   0   4   6      174.97      170.22      2.70 o 
   1   4   6       54.91       54.19      1.62 o 
   2   4   6        6.87        6.38      0.34 o 
   3   4   6        5.77        4.91      0.41 o 
   4   4   6       13.21       13.19      0.91 o 
   5   4   6        1.62        2.29      0.52 o 
   6   4   6        3.19        3.05      0.98 o 
  -6   5   6        7.72        7.42      1.38 o 
  -5   5   6        8.69        9.14      1.26 o 
  -4   5   6        4.20        3.51      0.80 o 
  -3   5   6        4.40        4.54      0.80 o 
  -2   5   6        3.45        3.91      0.57 o 
  -1   5   6       23.64       23.05      0.78 o 
   0   5   6       46.03       43.18      1.55 o 
   1   5   6       17.10       16.43      0.77 o 
   2   5   6       13.33       13.03      0.45 o 
   3   5   6       54.06       52.64      1.78 o 
   4   5   6        5.24        4.51      1.01 o 
   5   5   6        7.37        6.44      1.03 o 
  -4   6   6        3.97        3.62      0.69 o 
  -3   6   6        1.06        0.92      0.40 o 
   3   6   6        0.81        1.21      0.40 o 
   4   6   6        3.61        5.23      0.52 o 
   0  -7   7        5.06        5.40      1.15 o 
  -4  -6   7        1.19        2.13      0.75 o 
  -3  -6   7        4.39        3.39      0.86 o 
  -2  -6   7        5.24        6.84      1.15 o 
  -1  -6   7       11.64       11.10      1.44 o 
   0  -6   7        1.06        0.57      0.63 o 
   1  -6   7       13.85       14.54      1.72 o 
   2  -6   7        8.99        9.89      1.49 o 
   3  -6   7        0.03       -0.63      0.63 o 
  -5  -5   7        4.46        3.68      0.92 o 
  -4  -5   7        1.19        0.80      0.57 o 
  -3  -5   7        6.78        5.29      0.92 o 
  -2  -5   7        2.03        2.30      0.69 o 
  -1  -5   7        1.20        0.97      0.43 o 
   0  -5   7       27.50       27.49      1.26 o 
   1  -5   7        5.61        6.17      0.68 o 
   2  -5   7        4.00        3.22      0.92 o 
   3  -5   7       13.40       11.73      1.61 o 
  -6  -4   7        9.04        9.89      1.44 o 
  -5  -4   7        2.32        3.51      0.86 o 
  -4  -4   7        2.26        2.30      0.69 o 
  -3  -4   7       40.56       39.96      1.48 o 
  -2  -4   7        0.69        1.19      0.38 o 
  -1  -4   7       26.02       27.73      0.91 o 
   0  -4   7       46.88       45.66      1.17 o 
   1  -4   7       97.44      104.48      2.02 o 
   2  -4   7        0.49        0.00      0.46 o 
  -7  -3   7        2.99        1.84      0.86 o 
  -6  -3   7        0.35        0.69      0.63 o 
  -5  -3   7       12.22       12.01      0.99 o 
  -4  -3   7       12.75       14.59      0.60 o 
  -3  -3   7       85.73       83.30      1.76 o 
  -2  -3   7      108.67      102.66      4.08 o 
  -1  -3   7       39.95       40.51      1.06 o 
   0  -3   7       24.27       25.43      0.78 o 
   1  -3   7       28.30       29.40      0.70 o 
   2  -3   7       79.15       74.11      1.22 o 
   3  -3   7       59.02       55.93      1.60 o 
   4  -3   7        8.46        6.50      0.98 o 
  -6  -2   7        1.13        1.12      0.49 o 
  -5  -2   7       12.99       12.95      0.66 o 
  -4  -2   7       67.95       70.76      1.33 o 
  -3  -2   7      138.20      139.13      2.39 o 
  -2  -2   7      155.46      160.86      3.26 o 
  -1  -2   7      536.39      538.42      5.39 o 
   0  -2   7       29.59       28.87      0.57 o 
   1  -2   7      111.62      105.77      1.87 o 
   2  -2   7       14.39       15.61      0.63 o 
   3  -2   7        3.01        3.90      0.47 o 
   4  -2   7       11.14       11.00      0.83 o 
   5  -2   7       14.22       11.56      0.97 o 
   6  -2   7       11.73        9.43      1.38 o 
  -8  -1   7        1.46        0.17      0.52 o 
  -7  -1   7        1.26        0.70      0.42 o 
  -6  -1   7        4.99        3.71      0.40 o 
  -5  -1   7       77.98       76.21      1.26 o 
  -4  -1   7      120.04      119.77      1.64 o 
  -3  -1   7       71.02       68.22      0.97 o 
  -2  -1   7       61.08       64.19      0.89 o 
  -1  -1   7       83.81       83.71      1.15 o 
   0  -1   7      426.06      427.90      3.86 o 
   1  -1   7       94.82      100.51      1.13 o 
   2  -1   7       32.49       34.86      0.79 o 
   3  -1   7       44.34       45.26      3.13 o 
   4  -1   7       38.88       37.26      1.38 o 
   5  -1   7       28.70       27.56      1.32 o 
   6  -1   7        3.74        4.24      0.71 o 
   7  -1   7        0.87       -0.23      0.80 o 
  -8   0   7        1.47        1.66      0.48 o 
  -7   0   7       14.61       17.99      1.02 o 
  -6   0   7        0.58        0.59      0.29 o 
  -5   0   7        1.03        1.46      0.27 o 
  -4   0   7        0.68        0.69      0.20 o 
  -3   0   7      636.44      656.01      8.54 o 
  -2   0   7       79.44       73.70      0.98 o 
  -1   0   7      204.69      189.88      1.89 o 
   0   0   7      287.66      290.73      2.70 o 
   1   0   7       50.72       50.92      0.76 o 
   2   0   7        0.24        0.14      0.12 o 
   3   0   7      227.60      213.91      3.35 o 
   4   0   7       80.42       79.41      3.48 o 
   5   0   7       11.11        9.86      1.03 o 
   6   0   7       11.73       10.09      1.04 o 
   7   0   7        5.79        6.48      1.18 o 
  -8   1   7        1.46        1.47      0.47 o 
  -7   1   7        1.25        0.57      0.32 o 
  -6   1   7        4.98        4.24      0.46 o 
  -5   1   7       77.96       76.63      1.61 o 
  -4   1   7      120.10      123.09      2.74 o 
  -3   1   7       71.04       67.65      1.51 o 
  -2   1   7       61.06       64.22      1.04 o 
  -1   1   7       83.80       84.84      1.11 o 
   0   1   7      425.77      425.11      3.95 o 
   1   1   7       94.97      103.13      1.14 o 
   2   1   7       32.50       35.00      0.71 o 
   3   1   7       44.39       42.97      0.83 o 
   4   1   7       38.79       38.91      1.44 o 
   5   1   7       28.67       27.88      1.36 o 
   6   1   7        3.73        4.72      0.86 o 
   7   1   7        0.88        0.92      0.61 o 
  -7   2   7        0.23        0.11      0.22 o 
  -6   2   7        1.12        0.81      0.40 o 
  -5   2   7       13.01       12.66      0.63 o 
  -4   2   7       68.01       67.45      1.38 o 
  -3   2   7      138.05      138.64      2.46 o 
  -2   2   7      155.78      156.86      3.32 o 
  -1   2   7      536.06      528.94      7.33 o 
   0   2   7       29.63       29.63      0.57 o 
   1   2   7      111.88      107.93      1.43 o 
   2   2   7       14.42       16.91      0.48 o 
   3   2   7        3.01        4.70      0.34 o 
   4   2   7       11.12       11.16      0.46 o 
   5   2   7       14.23       15.95      1.16 o 
   6   2   7       11.73       11.02      1.10 o 
   7   2   7        1.33        0.23      0.56 o 
  -7   3   7        2.98        4.08      1.38 o 
  -6   3   7        0.36        1.55      0.86 o 
  -5   3   7       12.23       13.74      1.61 o 
  -4   3   7       12.81       13.11      1.38 o 
  -3   3   7       85.74       82.29      1.83 o 
  -2   3   7      108.60      107.91      4.08 o 
  -1   3   7       39.96       41.85      2.18 o 
   0   3   7       24.25       25.16      1.06 o 
   1   3   7       28.22       28.19      0.84 o 
   2   3   7       79.09       77.76      1.52 o 
   3   3   7       59.03       55.10      1.03 o 
   4   3   7        8.46        7.03      0.63 o 
   5   3   7        6.03        5.83      0.73 o 
   6   3   7        1.11        2.06      0.59 o 
   7   3   7        5.56        6.55      1.32 o 
  -6   4   7        9.04       10.92      1.55 o 
  -5   4   7        2.32        3.74      0.92 o 
  -4   4   7        2.25        0.63      0.63 o 
  -3   4   7       40.58       35.30      1.95 o 
  -2   4   7        0.68        1.28      0.34 o 
  -1   4   7       26.03       25.07      0.82 o 
   0   4   7       46.92       46.94      1.12 o 
   1   4   7       97.45      100.95      1.59 o 
   2   4   7        0.50        0.41      0.18 o 
   3   4   7       16.31       16.48      0.71 o 
   4   4   7       13.28       12.33      0.89 o 
   5   4   7        0.30       -0.11      0.38 o 
   6   4   7        0.41        2.18      0.75 o 
  -5   5   7        4.46        4.25      0.92 o 
  -4   5   7        1.20        1.72      0.69 o 
  -3   5   7        6.79        6.78      0.92 o 
  -2   5   7        2.04        2.53      0.57 o 
  -1   5   7        1.21        1.32      0.40 o 
   1   5   7        5.58        5.00      1.03 o 
   2   5   7        4.01        4.04      0.34 o 
   3   5   7       13.40       13.28      0.72 o 
   4   5   7        0.75        1.50      0.37 o 
   5   5   7        3.97        5.40      0.98 o 
  -4   6   7        1.20        0.29      0.57 o 
  -3   6   7        4.39        3.97      0.63 o 
  -2   6   7        5.23        4.83      0.46 o 
   3   6   7        0.03        0.46      0.40 o 
  -4  -6   8        5.76        6.84      1.21 o 
  -3  -6   8        4.74        5.35      1.09 o 
  -2  -6   8        2.97        4.25      0.98 o 
  -1  -6   8        6.62        7.42      1.26 o 
   0  -6   8        0.19        0.11      0.57 o 
   1  -6   8        3.84        4.48      1.09 o 
   2  -6   8       20.93       20.98      2.18 o 
   3  -6   8        0.30       -0.17      0.63 o 
  -5  -5   8        0.60        1.09      0.63 o 
  -4  -5   8        1.84        2.53      0.75 o 
  -3  -5   8        2.00        2.30      0.69 o 
  -2  -5   8        5.27        6.21      0.98 o 
  -1  -5   8        7.65        7.10      0.75 o 
   0  -5   8        4.00        4.72      1.87 o 
   1  -5   8        6.69        6.09      1.03 o 
   2  -5   8        4.94        5.35      1.15 o 
   3  -5   8        8.84        5.98      1.21 o 
   4  -5   8        6.81        5.52      1.32 o 
  -6  -4   8        1.81        4.02      1.03 o 
  -5  -4   8        1.20        0.52      0.57 o 
  -4  -4   8        1.01       -0.11      0.46 o 
  -3  -4   8       49.49       48.18      1.71 o 
  -2  -4   8       16.61       13.55      1.03 o 
  -1  -4   8        4.97        3.90      0.59 o 
   0  -4   8        9.80       11.02      0.85 o 
   1  -4   8       54.73       58.41      2.64 o 
   2  -4   8        4.84        3.74      0.92 o 
   3  -4   8        6.33        5.35      0.98 o 
  -7  -3   8       10.23       12.59      1.67 o 
  -6  -3   8        0.08        0.34      0.63 o 
  -5  -3   8        6.72        7.99      1.15 o 
  -4  -3   8       22.26       21.29      0.80 o 
  -3  -3   8       73.84       75.28      2.13 o 
  -2  -3   8       70.70       69.42      2.04 o 
  -1  -3   8       81.71       80.95      1.27 o 
   0  -3   8      103.75      101.11      1.49 o 
   1  -3   8       52.68       50.77      1.08 o 
   2  -3   8        6.62        6.09      0.51 o 
   3  -3   8       84.17       77.83      2.05 o 
  -7  -2   8        6.96        7.76      1.44 o 
  -6  -2   8       13.59       13.08      1.04 o 
  -5  -2   8        5.72        6.45      0.59 o 
  -4  -2   8       16.23       17.02      0.60 o 
  -3  -2   8        8.82        9.26      0.40 o 
  -2  -2   8        1.86        1.57      0.37 o 
  -1  -2   8       88.77       91.39      1.37 o 
   0  -2   8       48.85       46.37      0.94 o 
   1  -2   8       32.49       32.06      0.77 o 
   2  -2   8        5.10        4.78      0.79 o 
   3  -2   8       31.31       31.15      1.20 o 
   4  -2   8       32.40       31.48      2.16 o 
   5  -2   8       25.97       26.90      1.95 o 
  -8  -1   8        0.10        0.52      0.57 o 
  -7  -1   8        2.30        1.41      0.86 o 
  -6  -1   8       18.53       19.80      0.86 o 
  -5  -1   8       12.42       11.53      0.49 o 
  -4  -1   8       24.64       24.50      0.86 o 
  -3  -1   8        7.82        6.73      0.44 o 
  -2  -1   8      282.38      285.33      3.31 o 
  -1  -1   8       18.13       18.61      0.60 o 
   0  -1   8      195.75      188.37      2.06 o 
   1  -1   8       32.77       35.90      0.65 o 
   2  -1   8       44.46       49.84      1.02 o 
   3  -1   8       10.90        9.62      1.64 o 
   4  -1   8       61.04       63.84      1.93 o 
   5  -1   8       13.32       12.68      1.98 o 
   6  -1   8        1.53        1.45      0.58 o 
   7  -1   8        6.26        5.46      1.32 o 
  -8   0   8        0.09        0.93      0.52 o 
  -7   0   8        5.51        4.57      0.98 o 
  -6   0   8      172.58      182.14      3.61 o 
  -5   0   8       12.20       11.17      0.56 o 
  -4   0   8       64.74       65.19      1.22 o 
  -3   0   8       25.75       26.53      0.73 o 
  -2   0   8      112.39      114.80      1.40 o 
  -1   0   8        3.09        2.70      0.17 o 
   0   0   8      602.64      621.01      5.96 o 
   1   0   8       62.25       74.90      1.19 o 
   2   0   8       56.82       54.82      0.87 o 
   3   0   8      244.19      234.86      2.71 o 
   4   0   8      327.96      316.53      5.91 o 
   5   0   8        3.62        5.03      0.73 o 
   6   0   8       22.68       20.05      3.33 o 
   7   0   8        7.15        7.89      1.08 o 
  -8   1   8        0.10       -0.02      0.28 o 
  -7   1   8        2.28        1.74      0.41 o 
  -6   1   8       18.52       16.74      0.86 o 
  -5   1   8       12.43       12.67      0.65 o 
  -4   1   8       24.69       23.16      0.70 o 
  -3   1   8        7.78        7.77      0.52 o 
  -2   1   8      282.21      286.49      4.00 o 
  -1   1   8       18.10       18.97      0.44 o 
   0   1   8      195.72      190.35      1.95 o 
   1   1   8       32.78       36.48      0.56 o 
   2   1   8       44.44       52.30      0.96 o 
   3   1   8       10.96       10.01      0.66 o 
   4   1   8       60.98       66.88      1.99 o 
   5   1   8       13.31       12.03      1.02 o 
   6   1   8        1.53        0.96      0.58 o 
   7   1   8        6.25        7.87      2.16 o 
  -7   2   8        6.95        7.80      1.55 o 
  -6   2   8       13.64       13.66      0.70 o 
  -5   2   8        5.71        5.61      0.52 o 
  -4   2   8       16.25       16.62      0.63 o 
  -3   2   8        8.77        8.92      0.39 o 
  -2   2   8        1.85        1.66      0.38 o 
  -1   2   8       88.69       93.90      1.50 o 
   0   2   8       48.92       46.03      0.79 o 
   1   2   8       32.40       31.93      0.56 o 
   2   2   8        5.12        5.41      0.32 o 
   3   2   8       31.30       32.79      0.84 o 
   4   2   8       32.45       33.41      1.01 o 
   5   2   8       25.98       27.95      1.84 o 
   6   2   8        9.59        7.08      0.87 o 
   7   2   8        1.18        1.26      0.98 o 
  -7   3   8       10.22       15.41      2.07 o 
  -6   3   8        0.08        0.06      0.69 o 
  -5   3   8        6.70        6.04      1.21 o 
  -4   3   8       22.23       21.85      1.67 o 
  -3   3   8       73.77       79.80      2.15 o 
  -2   3   8       70.65       68.63      1.98 o 
  -1   3   8       81.62       83.28      2.13 o 
   0   3   8      103.73      103.89      2.38 o 
   1   3   8       52.72       50.39      1.01 o 
   2   3   8        6.61        5.71      0.35 o 
   3   3   8       84.13       76.09      1.44 o 
   4   3   8       13.61       12.41      0.68 o 
   5   3   8        2.18        1.14      0.47 o 
   6   3   8        4.78        5.35      0.88 o 
  -6   4   8        1.81        1.95      1.03 o 
  -5   4   8        1.20        0.46      0.69 o 
  -4   4   8        1.02        0.92      0.63 o 
  -3   4   8       49.46       48.41      2.36 o 
  -1   4   8        4.99        3.45      0.86 o 
   0   4   8        9.77       10.15      0.61 o 
   1   4   8       54.74       54.01      1.22 o 
   2   4   8        4.85        5.73      0.46 o 
   3   4   8        6.30        6.12      0.58 o 
   4   4   8        1.52        0.98      0.37 o 
   5   4   8        3.97        3.27      0.63 o 
   6   4   8        0.55        0.52      0.69 o 
  -5   5   8        0.60        0.52      0.80 o 
  -4   5   8        1.83        0.86      0.69 o 
  -3   5   8        1.99        2.07      0.63 o 
  -2   5   8        5.28        4.37      0.75 o 
  -1   5   8        7.68        7.93      0.86 o 
   2   5   8        4.92        4.08      0.52 o 
   3   5   8        8.87        9.03      0.69 o 
   4   5   8        6.81        7.88      0.98 o 
   5   5   8        0.98        1.72      0.69 o 
  -4   6   8        5.75        6.27      0.98 o 
  -3   6   8        4.74        4.25      0.75 o 
  -2   6   8        2.97        3.51      0.57 o 
  -1   6   8        6.64        7.19      0.57 o 
  -3  -6   9        3.51        2.01      0.80 o 
  -2  -6   9        9.66       11.15      1.55 o 
  -1  -6   9        8.04        7.36      1.26 o 
   0  -6   9       14.99       16.79      1.84 o 
   1  -6   9       13.32       12.99      1.67 o 
   2  -6   9        4.89        3.74      1.09 o 
   3  -6   9        4.74        3.10      1.03 o 
  -5  -5   9        0.37       -0.34      0.63 o 
  -4  -5   9        4.39        4.14      0.92 o 
  -3  -5   9        5.06        6.15      1.09 o 
  -2  -5   9        8.77       11.61      1.32 o 
  -1  -5   9       15.43       16.33      1.55 o 
   0  -5   9        1.26        1.45      0.46 o 
   1  -5   9       14.51       15.41      1.72 o 
   2  -5   9        0.45       -0.52      0.52 o 
   3  -5   9        0.42        0.11      0.69 o 
   4  -5   9        4.04        6.55      1.38 o 
  -6  -4   9        3.19        1.09      0.75 o 
  -5  -4   9        2.95        3.56      0.92 o 
  -4  -4   9        3.47        4.20      0.92 o 
  -3  -4   9       19.57       17.02      1.49 o 
  -2  -4   9        0.12       -0.14      0.32 o 
  -1  -4   9       17.47       16.53      1.55 o 
   0  -4   9       21.04       20.10      1.03 o 
   1  -4   9        4.40        4.66      0.92 o 
   2  -4   9        3.02        3.10      0.86 o 
   3  -4   9        2.95        2.18      0.75 o 
   4  -4   9        9.55        8.68      1.38 o 
  -7  -3   9        3.10        2.64      0.98 o 
  -6  -3   9        3.29        0.52      0.75 o 
  -5  -3   9        1.43        0.52      0.63 o 
  -4  -3   9       29.29       27.70      1.05 o 
  -3  -3   9       17.33       17.12      0.99 o 
  -2  -3   9      209.76      202.54      3.06 o 
  -1  -3   9      301.33      291.42      3.61 o 
   0  -3   9      132.34      132.94      2.13 o 
   1  -3   9      121.90      123.31      2.05 o 
   2  -3   9        7.43        8.77      1.84 o 
   3  -3   9       11.87        9.91      1.01 o 
  -7  -2   9        0.45        0.17      0.75 o 
  -6  -2   9        6.06        5.63      1.21 o 
  -5  -2   9        0.99        0.58      0.35 o 
  -4  -2   9        4.05        3.86      0.32 o 
  -3  -2   9       26.64       25.69      0.66 o 
  -2  -2   9        0.88        0.86      0.23 o 
  -1  -2   9        1.18        1.68      0.22 o 
   0  -2   9        8.36        8.11      0.43 o 
   1  -2   9       29.37       30.60      0.78 o 
   2  -2   9       46.24       44.36      1.69 o 
   3  -2   9        3.21        3.03      0.40 o 
   4  -2   9       29.40       33.21      1.38 o 
   5  -2   9        1.46        1.72      0.75 o 
  -7  -1   9        7.88        7.12      0.86 o 
  -6  -1   9        4.02        4.35      0.58 o 
  -5  -1   9        2.80        2.57      0.29 o 
  -4  -1   9        4.85        4.07      0.37 o 
  -3  -1   9       16.62       15.70      0.77 o 
  -2  -1   9       61.88       63.02      1.02 o 
  -1  -1   9       39.45       40.22      0.67 o 
   0  -1   9      121.20      120.93      1.45 o 
   1  -1   9       89.92       93.64      1.42 o 
   2  -1   9       41.49       42.38      1.11 o 
   3  -1   9       19.02       17.69      0.95 o 
   4  -1   9        3.30        2.96      0.98 o 
   5  -1   9        5.31        3.73      0.67 o 
   6  -1   9        1.88        1.76      0.95 o 
   7  -1   9        1.13        0.98      0.98 o 
  -7   0   9        0.04        0.31      0.37 o 
  -6   0   9       42.43       46.27      1.33 o 
  -5   0   9       24.65       25.92      0.82 o 
  -4   0   9        1.10        0.89      0.22 o 
  -3   0   9        0.50        0.32      0.22 o 
  -2   0   9      191.87      198.16      2.24 o 
  -1   0   9        1.71        1.59      0.17 o 
   0   0   9      196.88      199.27      2.16 o 
   1   0   9       48.03       52.36      0.84 o 
   2   0   9       68.65       66.74      1.02 o 
   3   0   9        1.17        0.84      0.24 o 
   4   0   9      339.26      347.63      6.46 o 
   5   0   9        1.73        2.87      0.80 o 
   6   0   9       29.53       30.92      2.13 o 
   7   0   9        3.43        2.62      0.77 o 
  -7   1   9        7.88        9.09      1.41 o 
  -6   1   9        4.02        3.91      0.50 o 
  -5   1   9        2.79        2.18      0.35 o 
  -4   1   9        4.82        4.60      0.42 o 
  -3   1   9       16.65       16.34      0.60 o 
  -2   1   9       61.85       65.26      1.12 o 
  -1   1   9       39.49       41.71      0.79 o 
   0   1   9      121.29      119.05      1.73 o 
   1   1   9       89.92       92.64      1.20 o 
   2   1   9       41.56       43.55      0.91 o 
   3   1   9       19.00       17.69      0.61 o 
   4   1   9        3.29        4.28      0.56 o 
   5   1   9        5.30        3.94      0.67 o 
   6   1   9        1.89        1.96      0.63 o 
   7   1   9        1.13        0.06      1.06 o 
  -7   2   9        0.46        0.56      0.28 o 
  -6   2   9        6.07        5.40      0.80 o 
  -5   2   9        0.99        0.48      0.22 o 
  -4   2   9        4.03        4.51      0.41 o 
  -3   2   9       26.61       25.99      1.84 o 
  -2   2   9        0.90        0.79      0.27 o 
  -1   2   9        1.19        1.91      0.22 o 
   0   2   9        8.35        8.31      0.65 o 
   1   2   9       29.32       30.03      0.57 o 
   2   2   9       46.37       45.83      0.77 o 
   3   2   9        3.21        3.08      0.33 o 
   4   2   9       29.40       29.77      0.99 o 
   5   2   9        1.45        3.04      0.69 o 
   6   2   9        5.54        6.79      0.93 o 
   7   2   9        1.00        0.98      0.92 o 
  -7   3   9        3.11        4.14      1.32 o 
  -6   3   9        3.29        2.18      1.03 o 
  -5   3   9        1.44        0.40      0.69 o 
  -4   3   9       29.28       28.63      1.95 o 
  -2   3   9      209.97      199.80      4.26 o 
  -1   3   9      301.22      290.34      3.79 o 
   0   3   9      132.60      134.97      2.39 o 
   1   3   9      121.90      126.04      1.97 o 
   2   3   9        7.42       10.33      0.55 o 
   3   3   9       11.86       11.36      0.66 o 
   4   3   9        3.01        2.43      0.51 o 
   5   3   9       12.72       12.60      1.49 o 
   6   3   9        4.69        8.85      1.49 o 
  -6   4   9        3.18        2.36      1.09 o 
  -5   4   9        2.95        2.53      0.86 o 
  -4   4   9        3.47        2.41      0.86 o 
  -3   4   9       19.51       15.29      1.55 o 
   0   4   9       21.02       19.44      0.95 o 
   1   4   9        4.38        3.98      0.49 o 
   2   4   9        3.01        2.92      0.37 o 
   3   4   9        2.95        3.70      0.51 o 
   4   4   9        9.51        8.52      0.77 o 
   5   4   9        1.69        2.82      0.86 o 
  -5   5   9        0.36        0.40      0.75 o 
  -4   5   9        4.38        2.53      0.86 o 
  -3   5   9        5.07        6.55      1.03 o 
  -2   5   9        8.80        8.11      1.03 o 
   2   5   9        0.46        1.38      0.40 o 
   3   5   9        0.42        0.40      0.28 o 
   4   5   9        4.05        4.89      0.80 o 
  -3   6   9        3.52        3.74      0.80 o 
  -2   6   9        9.66        9.72      0.92 o 
  -1   6   9        8.03        8.34      0.80 o 
   0   6   9       15.00       16.44      0.98 o 
  -3  -6  10        1.27        0.92      0.75 o 
  -2  -6  10        3.88        6.15      1.15 o 
  -1  -6  10       18.42       20.93      2.07 o 
   0  -6  10        4.42        4.77      1.21 o 
   1  -6  10        3.27        3.68      1.03 o 
   2  -6  10       17.91       19.78      2.13 o 
  -5  -5  10        2.80        4.08      1.03 o 
  -4  -5  10        1.09        1.95      0.75 o 
  -3  -5  10        0.96        0.29      0.63 o 
  -2  -5  10        4.52        7.19      1.15 o 
  -1  -5  10        1.70        2.36      0.80 o 
   0  -5  10        1.05        1.26      0.69 o 
   1  -5  10        2.72        3.05      0.92 o 
   2  -5  10        0.25        0.17      0.63 o 
   3  -5  10        0.58       -0.29      0.63 o 
   4  -5  10        0.82        1.09      0.92 o 
  -6  -4  10        0.86        0.57      0.75 o 
  -5  -4  10        2.08        2.07      0.86 o 
  -4  -4  10        7.04        8.16      1.26 o 
  -3  -4  10       20.58       19.49      1.49 o 
  -2  -4  10       19.35       15.35      1.67 o 
  -1  -4  10       20.51       21.17      1.10 o 
   0  -4  10       19.80       18.63      1.67 o 
   1  -4  10       10.25        9.54      1.32 o 
   2  -4  10        2.26        1.61      0.69 o 
   3  -4  10        8.81        8.34      1.32 o 
   4  -4  10        6.30        4.37      1.21 o 
   5  -4  10        2.45        3.39      1.15 o 
  -6  -3  10       15.67       17.53      1.95 o 
  -5  -3  10        5.50        5.63      1.15 o 
  -4  -3  10        6.41        4.20      0.86 o 
  -3  -3  10       19.68       17.14      1.05 o 
  -2  -3  10       38.13       38.81      1.16 o 
  -1  -3  10        6.04        5.09      0.39 o 
   0  -3  10       95.04       93.43      1.69 o 
   1  -3  10        4.89        4.49      0.56 o 
   2  -3  10        3.36        2.61      0.48 o 
   3  -3  10        9.55        7.05      0.81 o 
   4  -3  10       34.97       37.25      2.30 o 
  -7  -2  10        0.87        1.72      0.98 o 
  -6  -2  10        0.72        0.63      0.69 o 
  -5  -2  10        5.68        6.28      0.63 o 
  -4  -2  10       20.02       19.08      0.64 o 
  -3  -2  10       23.70       23.14      0.64 o 
  -2  -2  10       91.44       94.10      1.70 o 
  -1  -2  10       26.41       27.93      0.77 o 
   0  -2  10       15.89       14.67      0.55 o 
   1  -2  10       76.93       70.74      1.39 o 
   2  -2  10       20.86       20.24      0.95 o 
   3  -2  10       22.19       21.70      0.91 o 
   4  -2  10        7.31        7.63      0.68 o 
   5  -2  10        3.21        2.59      0.98 o 
  -7  -1  10        9.67       10.15      0.89 o 
  -6  -1  10        2.96        2.64      0.44 o 
  -5  -1  10       14.49       15.66      0.69 o 
  -4  -1  10       63.06       63.52      1.38 o 
  -3  -1  10        9.59        8.46      0.81 o 
  -2  -1  10       41.39       42.13      1.37 o 
  -1  -1  10       32.24       33.38      0.83 o 
   0  -1  10        4.94        4.24      0.28 o 
   1  -1  10        8.59        8.16      0.45 o 
   2  -1  10       87.43       85.60      1.77 o 
   3  -1  10       29.05       31.58      1.15 o 
   4  -1  10        4.16        3.90      0.51 o 
   5  -1  10        2.99        2.34      0.56 o 
   6  -1  10       16.77       20.58      2.07 o 
  -7   0  10       20.78       19.53      1.55 o 
  -6   0  10        1.98        2.26      0.53 o 
  -5   0  10       65.24       69.87      1.87 o 
  -4   0  10        5.89        6.00      0.45 o 
  -3   0  10      126.68      126.99      2.15 o 
  -2   0  10       46.01       44.89      0.93 o 
  -1   0  10        3.05        3.29      0.20 o 
   0   0  10       25.06       26.00      0.55 o 
   1   0  10      308.66      311.76      3.36 o 
   2   0  10       34.39       33.96      0.76 o 
   3   0  10       72.91       72.12      1.59 o 
   4   0  10       33.99       32.49      1.11 o 
   5   0  10       59.83       60.11      1.62 o 
   6   0  10        0.06        0.48      0.60 o 
   7   0  10       11.67       14.26      1.95 o 
  -7   1  10        9.66       10.22      0.83 o 
  -6   1  10        2.95        2.79      0.46 o 
  -5   1  10       14.50       15.06      0.82 o 
  -4   1  10       63.07       62.30      1.39 o 
  -3   1  10        9.56        7.20      0.72 o 
  -2   1  10       41.41       41.27      0.88 o 
  -1   1  10       32.29       32.23      0.79 o 
   0   1  10        4.99        4.70      0.25 o 
   1   1  10        8.60        7.53      0.29 o 
   2   1  10       87.40       87.82      1.22 o 
   3   1  10       28.99       30.17      0.91 o 
   4   1  10        4.15        4.57      0.46 o 
   5   1  10        2.98        2.65      0.53 o 
   6   1  10       16.76       19.28      1.98 o 
   7   1  10        0.02       -0.46      0.86 o 
  -7   2  10        0.87        1.60      0.33 o 
  -6   2  10        0.72        0.40      0.22 o 
  -5   2  10        5.70        6.48      0.52 o 
  -4   2  10       20.00       17.57      0.73 o 
  -3   2  10       23.72       23.97      1.78 o 
  -2   2  10       91.31       92.41      5.55 o 
  -1   2  10       26.52       27.86      0.68 o 
   0   2  10       15.86       15.66      0.49 o 
   1   2  10       77.05       71.81      1.14 o 
   2   2  10       20.87       20.35      0.51 o 
   3   2  10       22.16       22.09      0.85 o 
   4   2  10        7.35        8.57      0.91 o 
   5   2  10        3.17        3.11      0.66 o 
   6   2  10        1.67        2.14      0.80 o 
  -6   3  10       15.66       17.65      2.07 o 
  -5   3  10        5.49        4.31      1.09 o 
  -4   3  10        6.42        5.86      1.15 o 
  -1   3  10        6.06        5.18      0.42 o 
   0   3  10       95.05       93.34      1.63 o 
   1   3  10        4.88        4.90      0.48 o 
   2   3  10        3.33        3.45      0.40 o 
   3   3  10        9.54        7.12      0.57 o 
   4   3  10       34.98       31.51      1.40 o 
   5   3  10        4.53        2.07      0.56 o 
   6   3  10        3.61        4.48      1.21 o 
  -6   4  10        0.86       -0.29      0.98 o 
  -5   4  10        2.09        1.03      0.80 o 
  -4   4  10        7.02        7.01      1.15 o 
  -3   4  10       20.62       19.14      1.72 o 
   0   4  10       19.78       18.17      1.15 o 
   1   4  10       10.23       10.87      1.03 o 
   2   4  10        2.25        2.67      0.37 o 
   3   4  10        8.84        8.80      0.83 o 
   4   4  10        6.29        6.73      0.77 o 
   5   4  10        2.45        1.44      0.75 o 
  -5   5  10        2.80        5.00      1.26 o 
  -4   5  10        1.09        0.52      0.63 o 
  -3   5  10        0.98        0.46      0.63 o 
  -2   5  10        4.54        5.00      0.86 o 
   1   5  10        2.72        2.41      0.46 o 
   2   5  10        0.26        1.09      0.46 o 
   3   5  10        0.58        0.52      0.46 o 
   4   5  10        0.83        0.11      0.46 o 
  -3   6  10        1.28        1.55      0.69 o 
  -2   6  10        3.88        3.91      0.80 o 
  -1   6  10       18.40       21.39      1.32 o 
  -2  -6  11        2.62        2.47      0.92 o 
  -1  -6  11        4.12        4.66      1.15 o 
   0  -6  11        3.13        3.16      0.98 o 
   1  -6  11        0.81        1.26      0.86 o 
  -4  -5  11        2.66        3.97      0.92 o 
  -3  -5  11        2.01        2.13      0.86 o 
  -2  -5  11        3.10        4.08      0.92 o 
  -1  -5  11        3.89        3.68      0.98 o 
   0  -5  11        0.77        0.17      0.63 o 
   1  -5  11        2.75        3.62      0.92 o 
   2  -5  11       12.87       13.34      1.67 o 
   3  -5  11        1.69        1.09      0.80 o 
  -5  -4  11        1.87        2.13      0.86 o 
  -4  -4  11        3.32        2.41      0.92 o 
  -3  -4  11       13.40       10.64      1.26 o 
  -2  -4  11       40.41       40.93      2.18 o 
  -1  -4  11        2.32        4.54      0.98 o 
   0  -4  11        5.36        5.58      1.03 o 
   1  -4  11        0.46        0.46      0.57 o 
   2  -4  11       22.96       19.43      1.84 o 
   3  -4  11        3.84        3.56      0.98 o 
   4  -4  11        2.55        2.13      1.09 o 
   5  -4  11        0.53        0.63      0.92 o 
  -6  -3  11        1.61        1.32      0.86 o 
  -5  -3  11        1.52        1.32      0.80 o 
  -4  -3  11        1.73        0.80      0.63 o 
  -3  -3  11       10.41       10.95      1.41 o 
  -2  -3  11       17.71       18.65      1.10 o 
  -1  -3  11        2.10        1.79      0.47 o 
   0  -3  11       94.32       90.28      2.38 o 
   1  -3  11       19.65       20.21      1.05 o 
   2  -3  11       42.04       40.37      1.54 o 
   3  -3  11       17.27       16.27      1.72 o 
   4  -3  11        0.32        0.00      0.75 o 
   5  -3  11       10.23        9.89      1.55 o 
  -7  -2  11        3.23        2.87      1.03 o 
  -6  -2  11        2.97        1.21      0.80 o 
  -5  -2  11       15.77       15.98      1.72 o 
  -4  -2  11        7.40        6.77      0.70 o 
  -3  -2  11       22.45       21.69      0.73 o 
  -2  -2  11       67.71       67.79      2.17 o 
  -1  -2  11      215.99      214.04      3.21 o 
   0  -2  11       38.49       37.11      0.94 o 
   1  -2  11       42.97       43.46      1.06 o 
   2  -2  11       82.68       75.72      1.73 o 
   3  -2  11        9.09        9.00      0.68 o 
   4  -2  11        0.90        0.98      1.03 o 
   5  -2  11        9.29        6.96      1.26 o 
  -7  -1  11       14.62       14.12      1.05 o 
  -6  -1  11        8.12        7.04      1.20 o 
  -5  -1  11        0.25        0.27      0.26 o 
  -4  -1  11        3.49        2.38      0.33 o 
  -3  -1  11       48.81       47.36      1.18 o 
  -2  -1  11        3.39        4.68      0.40 o 
  -1  -1  11      143.67      143.72      2.32 o 
   0  -1  11       44.11       45.67      1.04 o 
   1  -1  11      101.64      102.10      1.80 o 
   2  -1  11       27.25       27.23      0.94 o 
   3  -1  11      119.80      118.52      2.33 o 
   4  -1  11        6.77        5.96      0.61 o 
   5  -1  11        7.26        8.14      0.75 o 
   6  -1  11        2.14        2.71      0.71 o 
  -7   0  11        3.47        1.91      0.63 o 
  -6   0  11       24.85       24.66      1.07 o 
  -5   0  11        0.98        0.89      0.30 o 
  -4   0  11        1.09        1.53      0.30 o 
  -3   0  11       48.21       45.66      1.11 o 
  -2   0  11        8.12        7.45      0.49 o 
  -1   0  11       13.88       15.07      0.43 o 
   0   0  11       14.36       13.12      0.41 o 
   1   0  11       11.72       10.97      0.51 o 
   2   0  11       11.48       11.15      0.65 o 
   3   0  11       71.62       70.38      1.60 o 
   4   0  11       14.55       13.61      0.82 o 
   5   0  11        6.09        6.68      0.66 o 
   6   0  11        2.53        2.08      0.52 o 
  -7   1  11       14.62       14.19      0.91 o 
  -6   1  11        8.11        9.13      0.77 o 
  -5   1  11        0.25       -0.37      0.44 o 
  -4   1  11        3.48        3.74      0.45 o 
  -3   1  11       48.76       50.09      1.16 o 
  -2   1  11        3.39        3.67      0.31 o 
  -1   1  11      143.56      144.71      2.18 o 
   0   1  11       43.96       45.14      0.79 o 
   1   1  11      101.68      102.26      1.37 o 
   2   1  11       27.23       28.97      1.09 o 
   3   1  11      119.66      117.73      2.33 o 
   4   1  11        6.73        7.54      0.80 o 
   5   1  11        7.27        6.59      0.95 o 
   6   1  11        2.14        2.39      1.49 o 
  -7   2  11        3.24        2.26      0.38 o 
  -6   2  11        2.97        2.35      0.37 o 
  -5   2  11       15.79       15.87      0.74 o 
  -4   2  11        7.42        8.39      0.57 o 
  -3   2  11       22.44       24.95      1.61 o 
  -2   2  11       67.59       68.35      2.03 o 
  -1   2  11      216.02      215.87      3.01 o 
   0   2  11       38.52       37.61      0.89 o 
   1   2  11       42.99       44.13      1.12 o 
   2   2  11       82.80       76.12      1.27 o 
   3   2  11        9.11        8.19      0.61 o 
   4   2  11        0.90        0.97      0.32 o 
   5   2  11        9.28       11.61      1.12 o 
   6   2  11        4.67        6.84      1.44 o 
  -6   3  11        1.61        2.18      1.15 o 
  -5   3  11        1.52        0.40      0.69 o 
  -4   3  11        1.74        0.57      0.63 o 
  -1   3  11        2.10        1.83      0.43 o 
   0   3  11       94.29       92.78      3.39 o 
   1   3  11       19.75       19.24      1.61 o 
   2   3  11       41.94       40.50      2.00 o 
   3   3  11       17.24       15.90      0.83 o 
   4   3  11        0.31        0.61      0.38 o 
   5   3  11       10.25       10.81      1.55 o 
  -5   4  11        1.87        0.69      0.92 o 
  -4   4  11        3.31        2.30      0.86 o 
  -3   4  11       13.41       10.12      1.32 o 
   0   4  11        5.35        5.63      0.80 o 
   1   4  11        0.46        0.23      0.40 o 
   2   4  11       22.92       23.74      1.49 o 
   3   4  11        3.86        3.71      2.07 o 
   4   4  11        2.55        1.67      0.75 o 
   5   4  11        0.53        0.63      0.69 o 
  -4   5  11        2.64        1.55      0.86 o 
  -3   5  11        2.02        1.84      0.80 o 
  -2   5  11        3.10        4.48      0.98 o 
   1   5  11        2.73        3.16      0.57 o 
   2   5  11       12.84       15.29      1.15 o 
   3   5  11        1.69        2.01      0.63 o 
  -2   6  11        2.63        1.72      0.69 o 
  -1   6  11        4.11        3.45      0.80 o 
  -4  -5  12        5.65        7.65      1.38 o 
  -3  -5  12        1.67        0.69      0.80 o 
  -2  -5  12        8.96       13.05      1.61 o 
  -1  -5  12        8.19        9.66      1.44 o 
   0  -5  12        0.36        0.52      0.69 o 
   1  -5  12        3.44        4.37      1.15 o 
   2  -5  12        1.37        2.59      0.98 o 
   3  -5  12        1.30        3.68      1.15 o 
  -5  -4  12        4.93        5.35      1.21 o 
  -4  -4  12        8.72        9.49      1.38 o 
  -3  -4  12       46.24       44.67      2.47 o 
  -2  -4  12       16.14       15.00      1.55 o 
  -1  -4  12        1.22        0.57      0.63 o 
   0  -4  12       34.73       37.08      2.24 o 
   1  -4  12        2.48        2.59      0.75 o 
   2  -4  12        1.09        0.17      0.63 o 
   3  -4  12        9.87       13.85      1.72 o 
   4  -4  12        9.31        7.70      1.44 o 
  -6  -3  12        0.11       -0.11      0.75 o 
  -5  -3  12        2.94        2.36      0.86 o 
  -4  -3  12        5.03        6.73      1.15 o 
  -3  -3  12        1.49        2.47      0.75 o 
  -2  -3  12       12.96       12.11      0.95 o 
  -1  -3  12       21.78       22.39      1.14 o 
   0  -3  12       16.00       14.37      1.04 o 
   1  -3  12        2.15        2.65      0.89 o 
   2  -3  12       11.28       11.04      1.38 o 
   3  -3  12        4.58        4.14      1.03 o 
   4  -3  12        2.06        1.95      0.86 o 
   5  -3  12        0.38        0.29      0.80 o 
  -6  -2  12        2.36        2.76      1.03 o 
  -5  -2  12       18.42       17.25      1.78 o 
  -4  -2  12        1.61        1.03      0.38 o 
  -3  -2  12        0.85        0.29      0.52 o 
  -2  -2  12        0.47        0.07      0.21 o 
  -1  -2  12       98.61      103.70      1.88 o 
   0  -2  12       20.20       19.40      0.73 o 
   1  -2  12        8.88        8.71      0.55 o 
   2  -2  12        5.22        5.43      0.67 o 
   3  -2  12        4.51        3.32      0.51 o 
   4  -2  12        6.09        7.23      1.49 o 
   5  -2  12        5.93        6.04      1.26 o 
   6  -2  12        1.59        1.55      0.92 o 
  -7  -1  12        8.03        5.87      1.09 o 
  -6  -1  12       14.94       19.85      1.00 o 
  -5  -1  12        2.68        2.38      0.38 o 
  -4  -1  12        3.46        3.45      0.48 o 
  -3  -1  12       18.17       17.81      0.79 o 
  -2  -1  12       21.41       21.56      0.66 o 
  -1  -1  12       12.64       12.90      0.82 o 
   0  -1  12       81.34       82.92      1.59 o 
   1  -1  12       29.61       29.61      1.19 o 
   2  -1  12       28.56       27.24      0.98 o 
   3  -1  12      124.07      126.58      2.50 o 
   4  -1  12       15.76       15.00      1.27 o 
   5  -1  12       17.60       17.24      1.34 o 
   6  -1  12        0.54        0.53      0.66 o 
  -7   0  12        0.01        0.72      0.42 o 
  -6   0  12       16.29       15.53      1.04 o 
  -5   0  12        1.14        0.99      0.35 o 
  -4   0  12        1.72        0.96      0.34 o 
  -3   0  12        0.00        0.05      0.21 o 
  -2   0  12       61.83       61.91      1.01 o 
  -1   0  12       11.14        9.21      0.45 o 
   0   0  12        0.65        0.70      0.21 o 
   1   0  12       18.24       15.61      1.03 o 
   2   0  12        4.59        3.92      0.57 o 
   3   0  12       18.98       17.83      0.87 o 
   4   0  12       27.71       26.23      1.95 o 
   5   0  12        4.35        4.06      0.56 o 
   6   0  12        5.14        3.87      1.32 o 
  -7   1  12        8.04        7.93      0.78 o 
  -6   1  12       14.92       15.46      0.92 o 
  -5   1  12        2.67        2.92      0.69 o 
  -4   1  12        3.49        3.33      1.03 o 
  -3   1  12       18.18       17.94      0.92 o 
  -2   1  12       21.40       22.18      0.67 o 
  -1   1  12       12.60       13.26      0.59 o 
   0   1  12       81.31       84.51      1.71 o 
   1   1  12       29.63       29.38      0.79 o 
   2   1  12       28.68       28.84      0.68 o 
   3   1  12      124.16      127.94      2.35 o 
   4   1  12       15.71       15.46      0.81 o 
   5   1  12       17.59       22.28      1.50 o 
   6   1  12        0.54       -0.11      0.57 o 
  -6   2  12        2.36        1.76      0.49 o 
  -5   2  12       18.44       18.20      0.84 o 
  -4   2  12        1.60        1.21      0.29 o 
  -3   2  12        0.86        0.40      0.57 o 
  -2   2  12        0.47        0.00      0.40 o 
  -1   2  12       98.67      102.74      2.01 o 
   0   2  12       20.27       20.07      0.67 o 
   1   2  12        8.87        9.50      0.51 o 
   2   2  12        5.22        6.62      0.82 o 
   3   2  12        4.49        3.28      0.60 o 
   4   2  12        6.08        6.96      0.83 o 
   5   2  12        5.94        5.98      0.83 o 
   6   2  12        1.60        1.72      1.03 o 
  -6   3  12        0.11        0.75      0.98 o 
  -5   3  12        2.93        4.43      1.26 o 
  -4   3  12        5.02        5.17      1.15 o 
  -1   3  12       21.78       20.52      1.44 o 
   0   3  12       15.97       16.67      1.26 o 
   1   3  12        2.14        2.93      0.63 o 
   2   3  12       11.29       11.63      0.87 o 
   3   3  12        4.55        5.33      0.69 o 
   4   3  12        2.06        1.87      1.03 o 
   5   3  12        0.38        0.06      0.69 o 
  -5   4  12        4.91        2.47      1.15 o 
  -4   4  12        8.74        8.16      1.38 o 
   0   4  12       34.68       38.46      1.90 o 
   1   4  12        2.47        3.39      0.75 o 
   2   4  12        1.09        0.86      0.57 o 
   3   4  12        9.90       11.03      0.91 o 
   4   4  12        9.33        7.82      1.26 o 
  -4   5  12        5.64        4.89      1.21 o 
  -3   5  12        1.67       -0.06      0.69 o 
   1   5  12        3.45        3.39      0.63 o 
   2   5  12        1.36        2.24      0.63 o 
   3   5  12        1.29        1.90      0.63 o 
  -3  -5  13        8.53        8.05      1.32 o 
  -2  -5  13        7.02        7.88      1.32 o 
  -1  -5  13        2.61        1.38      0.86 o 
   0  -5  13        9.81        8.91      1.44 o 
   1  -5  13        3.06        2.18      0.98 o 
   2  -5  13        4.74        5.58      1.21 o 
  -5  -4  13        0.06        0.23      0.75 o 
  -4  -4  13        0.68        1.15      0.80 o 
  -3  -4  13        1.79        2.64      0.80 o 
  -2  -4  13       14.71       18.11      1.84 o 
  -1  -4  13       11.05       14.14      1.61 o 
   0  -4  13        0.81        1.78      0.80 o 
   1  -4  13       10.81       11.56      1.49 o 
   2  -4  13        2.33        2.47      0.98 o 
   3  -4  13        0.22        1.03      0.92 o 
   4  -4  13       17.38       21.39      2.36 o 
  -5  -3  13        1.46       -0.29      0.69 o 
  -4  -3  13        4.66        2.93      0.92 o 
  -3  -3  13        1.89        2.36      0.80 o 
  -2  -3  13       12.03       12.62      1.03 o 
  -1  -3  13        2.48        2.24      0.50 o 
   0  -3  13       14.26       13.93      1.03 o 
   1  -3  13        0.32        0.65      0.43 o 
   2  -3  13       12.38       10.87      1.38 o 
   3  -3  13        2.20        1.84      0.86 o 
   4  -3  13        3.83        4.08      1.15 o 
   5  -3  13        2.50        2.13      1.03 o 
  -6  -2  13        1.12        1.03      0.80 o 
  -5  -2  13        6.24        4.02      1.09 o 
  -4  -2  13        0.03        0.00      0.57 o 
  -3  -2  13        1.98        0.98      0.57 o 
  -2  -2  13       12.07       11.70      0.94 o 
  -1  -2  13       43.57       40.82      1.09 o 
   0  -2  13       26.93       26.20      0.85 o 
   1  -2  13        9.84        8.86      0.57 o 
   2  -2  13      100.86       96.48      2.60 o 
   3  -2  13       10.43        9.20      2.70 o 
   4  -2  13        5.63        5.14      0.79 o 
   5  -2  13        8.37       14.49      1.84 o 
  -6  -1  13        2.11        2.26      0.55 o 
  -5  -1  13        4.52        4.53      0.53 o 
  -4  -1  13        8.66        9.87      1.41 o 
  -3  -1  13       29.55       30.72      1.12 o 
  -2  -1  13       13.94       15.76      0.79 o 
  -1  -1  13       38.92       39.33      1.04 o 
   0  -1  13       78.96       77.79      1.57 o 
   1  -1  13        2.18        2.53      0.48 o 
   2  -1  13       14.49       14.31      0.99 o 
   3  -1  13       58.94       61.15      1.64 o 
   4  -1  13       19.74       18.31      1.02 o 
   5  -1  13        1.78        2.35      0.98 o 
   6  -1  13        3.92        4.90      1.38 o 
  -6   0  13        1.28        1.28      0.60 o 
  -5   0  13        0.17       -0.19      0.28 o 
  -4   0  13        2.79        2.01      0.44 o 
  -3   0  13        2.47        2.09      1.09 o 
  -2   0  13        2.48        3.00      0.42 o 
  -1   0  13        5.07        5.47      0.36 o 
   0   0  13       11.65       10.55      0.59 o 
   1   0  13       13.63       13.36      0.84 o 
   2   0  13        0.22        0.16      0.25 o 
   3   0  13       23.55       27.20      1.02 o 
   4   0  13        5.20        4.92      0.85 o 
   5   0  13        2.63        2.22      0.50 o 
   6   0  13        1.30        0.29      0.92 o 
  -6   1  13        2.11        1.85      0.47 o 
  -5   1  13        4.53        5.02      0.55 o 
  -4   1  13        8.66        7.75      0.67 o 
  -3   1  13       29.51       29.44      1.04 o 
  -2   1  13       13.97       13.59      0.64 o 
  -1   1  13       39.04       41.51      2.47 o 
   0   1  13       79.01       76.25      1.42 o 
   1   1  13        2.17        2.67      0.47 o 
   2   1  13       14.49       14.37      0.71 o 
   3   1  13       59.00       60.68      1.48 o 
   4   1  13       19.67       15.12      2.59 o 
   5   1  13        1.78        1.77      0.65 o 
   6   1  13        3.92        2.87      1.15 o 
  -6   2  13        1.12        0.68      0.72 o 
  -5   2  13        6.24        5.68      0.52 o 
  -3   2  13        1.99        1.78      0.69 o 
  -2   2  13       12.05       13.22      1.32 o 
  -1   2  13       43.55       41.38      1.42 o 
   0   2  13       26.94       24.15      1.02 o 
   1   2  13        9.86       10.35      0.71 o 
   2   2  13      100.78       96.23      2.99 o 
   3   2  13       10.49        9.94      0.93 o 
   4   2  13        5.63        4.70      0.75 o 
   5   2  13        8.36        9.35      1.10 o 
  -6   3  13        0.24        0.69      1.09 o 
  -5   3  13        1.45        0.98      0.98 o 
  -1   3  13        2.48        1.67      0.63 o 
   0   3  13       14.27       14.20      1.38 o 
   1   3  13        0.32        0.11      0.46 o 
   2   3  13       12.38       12.48      1.38 o 
   3   3  13        2.20        1.62      0.52 o 
   4   3  13        3.81        4.31      1.03 o 
   5   3  13        2.50        3.10      1.03 o 
  -5   4  13        0.06        1.72      1.09 o 
  -4   4  13        0.68        0.57      0.92 o 
   0   4  13        0.80        0.34      0.52 o 
   1   4  13       10.79       11.96      1.26 o 
   2   4  13        2.33        2.30      0.75 o 
   3   4  13        0.23        0.17      0.63 o 
   4   4  13       17.37       25.01      1.95 o 
  -3   5  13        8.52        8.45      1.44 o 
   1   5  13        3.07        3.51      0.75 o 
   2   5  13        4.77        6.44      0.92 o 
  -2  -5  14        4.87        3.68      1.09 o 
  -1  -5  14        9.68       11.61      1.67 o 
   0  -5  14        2.35        3.39      0.98 o 
   1  -5  14        1.53        0.69      0.92 o 
  -4  -4  14        1.16        1.38      0.86 o 
  -3  -4  14       10.70       11.84      1.55 o 
  -2  -4  14        3.18        5.12      1.09 o 
  -1  -4  14        1.33        2.07      0.80 o 
   0  -4  14        1.70        1.49      0.75 o 
   1  -4  14       11.68       13.85      1.67 o 
   2  -4  14        2.82        1.15      0.86 o 
   3  -4  14        8.86       11.84      1.72 o 
  -5  -3  14        1.76        1.95      0.92 o 
  -4  -3  14        0.62        0.46      0.80 o 
  -3  -3  14        0.87        0.69      0.63 o 
  -2  -3  14       11.06       13.39      1.55 o 
  -1  -3  14        0.06        0.23      0.57 o 
   0  -3  14       19.29       23.34      1.78 o 
   1  -3  14       15.91       17.71      1.78 o 
   2  -3  14        0.45        0.52      0.63 o 
   3  -3  14        2.43        1.61      0.86 o 
   4  -3  14        0.14       -0.46      0.69 o 
  -6  -2  14        0.39       -0.17      0.80 o 
  -5  -2  14        1.23       -0.06      0.75 o 
  -4  -2  14       29.51       31.62      2.18 o 
  -3  -2  14        2.43        3.05      0.80 o 
  -2  -2  14       18.85       20.14      1.23 o 
  -1  -2  14       32.62       28.74      1.84 o 
   0  -2  14       12.48       11.14      0.93 o 
   1  -2  14        5.34        5.03      0.69 o 
   2  -2  14       55.06       55.99      1.95 o 
   3  -2  14       24.91       25.00      1.72 o 
   4  -2  14        1.16        0.69      0.75 o 
   5  -2  14        3.35        4.14      1.09 o 
  -6  -1  14        3.93        2.76      0.60 o 
  -5  -1  14        3.49        3.70      0.57 o 
  -4  -1  14       14.57       12.59      0.89 o 
  -3  -1  14       21.03       22.88      1.01 o 
  -2  -1  14       71.05       73.06      1.61 o 
  -1  -1  14       19.19       18.43      1.05 o 
   0  -1  14        5.99        5.68      0.80 o 
   1  -1  14       42.18       41.45      1.52 o 
   2  -1  14        3.71        3.13      1.01 o 
   3  -1  14        1.20        1.67      0.44 o 
   4  -1  14       12.24       14.01      0.95 o 
   5  -1  14        8.31       10.44      1.09 o 
  -6   0  14        0.03        0.36      0.37 o 
  -5   0  14        0.01       -0.06      0.89 o 
  -4   0  14       10.64       11.60      0.84 o 
  -3   0  14        1.78        3.20      1.18 o 
  -2   0  14        0.01        0.12      0.39 o 
  -1   0  14        0.13        0.19      0.21 o 
   0   0  14        5.13        5.59      0.66 o 
   1   0  14        2.99        4.21      0.56 o 
   2   0  14        8.63        9.44      1.18 o 
   3   0  14        3.00        2.44      0.42 o 
   4   0  14        0.07       -0.07      0.34 o 
   5   0  14        0.00       -0.27      0.51 o 
  -6   1  14        3.93        3.14      0.56 o 
  -5   1  14        3.50        2.48      0.45 o 
  -4   1  14       14.57       13.37      1.03 o 
  -3   1  14       21.03       24.53      1.15 o 
  -2   1  14       71.05       74.61      1.59 o 
  -1   1  14       19.21       19.75      1.06 o 
   0   1  14        6.01        5.40      0.47 o 
   1   1  14       42.21       41.80      0.98 o 
   2   1  14        3.70        3.27      0.63 o 
   3   1  14        1.22        1.14      0.34 o 
   4   1  14       12.22       13.38      1.22 o 
   5   1  14        8.32       11.92      1.22 o 
  -6   2  14        0.39        0.51      0.43 o 
  -5   2  14        1.24        3.05      1.03 o 
  -3   2  14        2.42        2.82      0.86 o 
  -2   2  14       18.81       19.07      1.16 o 
  -1   2  14       32.62       33.83      1.31 o 
   0   2  14       12.50       12.79      0.88 o 
   1   2  14        5.32        6.22      0.59 o 
   2   2  14       54.99       60.02      2.87 o 
   3   2  14       24.89       25.51      1.36 o 
   4   2  14        1.16        0.37      0.53 o 
   5   2  14        3.35        2.13      0.98 o 
  -5   3  14        1.76        2.30      1.21 o 
  -1   3  14        0.05        0.11      0.46 o 
   0   3  14       19.31       21.10      1.61 o 
   1   3  14       15.93       16.04      1.61 o 
   2   3  14        0.44        0.17      0.46 o 
   3   3  14        2.41        3.06      0.65 o 
   4   3  14        0.14        0.17      0.69 o 
  -4   4  14        1.16        1.38      0.98 o 
   0   4  14        1.71        0.63      0.63 o 
   1   4  14       11.65       11.84      1.32 o 
   2   4  14        2.82        3.56      0.86 o 
   3   4  14        8.84        8.11      1.26 o 
   1   5  14        1.52        1.78      0.63 o 
  -3  -4  15        1.87        0.86      0.75 o 
  -2  -4  15        9.21       10.52      1.49 o 
  -1  -4  15        1.50        0.57      0.75 o 
   0  -4  15        0.30        0.29      0.69 o 
   1  -4  15        7.41        8.80      1.44 o 
   2  -4  15        1.18        1.09      0.92 o 
  -5  -3  15        1.35       -0.11      0.80 o 
  -4  -3  15        0.09       -0.69      0.69 o 
  -3  -3  15        1.70        2.93      0.98 o 
  -2  -3  15        2.05       -0.11      0.57 o 
  -1  -3  15        7.62        6.84      1.15 o 
   0  -3  15        3.73        4.08      0.98 o 
   1  -3  15        5.12        4.77      1.03 o 
   2  -3  15        3.13        2.76      0.92 o 
   3  -3  15        2.44        1.95      0.92 o 
   4  -3  15        1.90        2.87      1.09 o 
  -5  -2  15        3.40        2.64      1.09 o 
  -4  -2  15        1.73        0.80      0.69 o 
  -3  -2  15        0.86        1.09      0.69 o 
  -2  -2  15        0.83        1.28      0.48 o 
  -1  -2  15       49.69       50.88      1.86 o 
   0  -2  15        0.15       -0.05      0.44 o 
   1  -2  15       12.68       12.66      1.04 o 
   2  -2  15       17.96       18.35      1.28 o 
   3  -2  15       31.89       30.46      3.02 o 
   4  -2  15        1.70        1.72      0.98 o 
  -6  -1  15        2.51        2.26      0.63 o 
  -5  -1  15        0.87        0.31      0.55 o 
  -4  -1  15        2.59        4.24      0.60 o 
  -3  -1  15        4.67        5.80      0.86 o 
  -2  -1  15       24.64       25.24      0.96 o 
  -1  -1  15       32.70       34.48      1.06 o 
   0  -1  15       12.34       12.50      0.72 o 
   1  -1  15       16.24       13.11      1.01 o 
   2  -1  15       14.21       13.75      1.07 o 
   3  -1  15        3.35        2.90      1.67 o 
   4  -1  15        6.95        9.39      0.98 o 
   5  -1  15        6.73        7.58      2.24 o 
  -6   0  15        3.75        4.60      0.62 o 
  -5   0  15        0.14        0.52      0.55 o 
  -4   0  15        3.50        2.83      0.53 o 
  -3   0  15       17.81       17.26      0.95 o 
  -2   0  15       23.34       25.16      2.00 o 
  -1   0  15       36.23       38.03      1.07 o 
   0   0  15       14.13       14.76      2.01 o 
   1   0  15        0.61        0.89      0.38 o 
   2   0  15       19.99       18.59      1.06 o 
   3   0  15        0.50        0.34      0.32 o 
   4   0  15       45.06       48.17      1.80 o 
   5   0  15        1.43        0.22      0.63 o 
  -6   1  15        2.52        1.34      0.95 o 
  -5   1  15        0.87        0.08      0.46 o 
  -4   1  15        2.58        2.58      0.89 o 
  -3   1  15        4.67        5.33      0.66 o 
  -2   1  15       24.63       27.01      1.32 o 
  -1   1  15       32.71       33.46      1.39 o 
   0   1  15       12.39       11.49      0.88 o 
   1   1  15       16.23       16.38      1.06 o 
   2   1  15       14.23       13.50      0.95 o 
   3   1  15        3.35        2.04      0.61 o 
   4   1  15        6.96        8.12      1.03 o 
   5   1  15        6.74        5.81      1.32 o 
  -5   2  15        3.41        4.25      1.44 o 
  -3   2  15        0.85       -0.11      0.57 o 
  -2   2  15        0.83        1.35      0.89 o 
  -1   2  15       49.57       49.55      1.71 o 
   0   2  15        0.15        0.09      0.30 o 
   1   2  15       12.73       13.11      1.55 o 
   2   2  15       18.01       20.01      1.90 o 
   3   2  15       31.83       31.71      1.59 o 
   4   2  15        1.71        1.38      0.80 o 
  -5   3  15        1.35        0.23      0.98 o 
  -1   3  15        7.61        7.88      1.15 o 
   0   3  15        3.71        4.20      0.86 o 
   1   3  15        5.11        4.71      0.98 o 
   2   3  15        3.13        1.09      0.75 o 
   3   3  15        2.44        1.38      0.80 o 
   4   3  15        1.88        1.90      0.92 o 
   0   4  15        0.30        0.06      0.57 o 
   1   4  15        7.40        9.43      1.32 o 
   2   4  15        1.17        2.47      0.86 o 
  -2  -4  16        2.12        3.33      1.03 o 
  -1  -4  16        4.17        3.79      1.03 o 
   0  -4  16        2.20        2.18      0.86 o 
   1  -4  16        2.66        1.95      1.03 o 
  -4  -3  16        1.22        1.61      0.92 o 
  -3  -3  16        2.21        1.61      0.75 o 
  -2  -3  16        2.22        1.67      0.80 o 
  -1  -3  16        2.76        1.90      0.80 o 
   0  -3  16        0.98        1.09      0.80 o 
   1  -3  16       24.12       24.03      2.13 o 
   2  -3  16       13.47       15.52      1.78 o 
   3  -3  16       13.07       15.06      1.78 o 
  -5  -2  16        3.97        4.31      1.26 o 
  -4  -2  16        6.84        7.82      1.32 o 
  -3  -2  16        1.03        0.92      0.75 o 
  -2  -2  16        0.10        0.08      0.48 o 
  -1  -2  16        8.03        7.49      1.12 o 
   0  -2  16        5.99        7.63      0.89 o 
   1  -2  16        5.59        7.46      0.89 o 
   2  -2  16       17.36       16.17      1.26 o 
   3  -2  16        9.86       12.76      1.55 o 
   4  -2  16        1.09        2.87      0.98 o 
  -5  -1  16        2.75        2.64      0.54 o 
  -4  -1  16        0.25        1.34      0.44 o 
  -3  -1  16        3.99        3.51      0.56 o 
  -2  -1  16       40.55       41.38      1.24 o 
  -1  -1  16        9.99        8.51      1.38 o 
   0  -1  16        2.89        4.11      0.83 o 
   1  -1  16        7.84        6.95      0.95 o 
   2  -1  16       11.71        8.12      1.64 o 
   3  -1  16        0.63        1.43      0.55 o 
   4  -1  16        1.04        0.86      0.57 o 
  -5   0  16        4.28        4.68      0.66 o 
  -4   0  16        0.83        1.64      0.60 o 
  -3   0  16       26.05       27.25      2.44 o 
  -2   0  16       12.61       13.01      0.78 o 
  -1   0  16        0.54        0.76      0.49 o 
   0   0  16       16.51       18.16      1.19 o 
   1   0  16       22.38       22.86      1.20 o 
   2   0  16        3.14        3.91      0.62 o 
   3   0  16        0.04        0.71      0.41 o 
   4   0  16        0.42        0.96      0.56 o 
  -5   1  16        2.75        2.54      0.63 o 
  -4   1  16        0.26        0.19      0.63 o 
  -3   1  16        3.97        3.44      0.53 o 
  -2   1  16       40.56       42.11      1.68 o 
  -1   1  16       10.01        9.00      0.87 o 
   0   1  16        2.89        4.25      0.62 o 
   1   1  16        7.83        6.56      1.12 o 
   2   1  16       11.73       10.92      1.49 o 
   3   1  16        0.63        1.26      0.80 o 
   4   1  16        1.04        1.06      0.63 o 
  -5   2  16        3.96        3.62      1.32 o 
  -3   2  16        1.02        0.57      0.75 o 
  -2   2  16        0.11        0.37      0.37 o 
  -1   2  16        8.04        8.58      0.85 o 
   0   2  16        5.98        6.51      0.70 o 
   1   2  16        5.59        4.60      1.03 o 
   2   2  16       17.37       14.83      1.72 o 
   3   2  16        9.85        8.80      1.49 o 
   4   2  16        1.09        1.95      0.92 o 
  -1   3  16        2.76        1.49      0.69 o 
   0   3  16        0.98        0.46      0.52 o 
   1   3  16       24.13       27.42      2.01 o 
   2   3  16       13.48       14.83      1.72 o 
   3   3  16       13.07       16.33      1.90 o 
   0   4  16        2.20        2.13      0.80 o 
   1   4  16        2.66        2.18      0.92 o 
  -3  -3  17        2.00        1.38      0.86 o 
  -2  -3  17        3.77        3.74      1.03 o 
  -1  -3  17        6.74        6.27      1.26 o 
   0  -3  17        6.37        6.09      1.21 o 
   1  -3  17       18.85       19.95      2.01 o 
   2  -3  17       10.50        9.60      1.55 o 
  -4  -2  17        0.94        1.38      0.80 o 
  -3  -2  17        1.30        1.38      0.86 o 
  -2  -2  17        0.64        0.76      0.55 o 
  -1  -2  17        0.50        0.83      0.53 o 
   0  -2  17        7.77        8.34      0.95 o 
   1  -2  17        0.76        0.10      0.48 o 
   2  -2  17        0.44        0.40      0.69 o 
   3  -2  17        5.21        3.74      1.09 o 
  -4  -1  17        3.75        4.56      0.72 o 
  -3  -1  17        0.58        0.62      0.52 o 
  -2  -1  17        7.12        6.46      0.69 o 
  -1  -1  17        6.69        6.52      0.59 o 
   0  -1  17        1.19        0.91      0.51 o 
   1  -1  17        1.39        1.09      0.78 o 
   2  -1  17        8.24        6.11      1.32 o 
   3  -1  17        1.11        0.69      0.50 o 
  -5   0  17        4.25        2.88      0.60 o 
  -4   0  17        7.87        6.50      0.72 o 
  -3   0  17       24.87       26.60      1.19 o 
  -2   0  17       36.16       38.47      1.22 o 
  -1   0  17        0.10        0.31      0.44 o 
   0   0  17       10.41       12.37      1.04 o 
   1   0  17        1.44        2.47      0.51 o 
   2   0  17       20.34       22.63      1.30 o 
   3   0  17        2.35        3.56      1.03 o 
   4   0  17        5.26        5.86      0.97 o 
  -4   1  17        3.75        4.13      0.58 o 
  -3   1  17        0.58        1.09      0.80 o 
  -2   1  17        7.13        7.09      0.88 o 
  -1   1  17        6.69        6.74      0.83 o 
   0   1  17        1.19        0.69      0.46 o 
   1   1  17        1.38        1.37      0.47 o 
   2   1  17        8.23        6.61      1.26 o 
   3   1  17        1.11        1.26      0.86 o 
  -3   2  17        1.29        0.23      0.80 o 
  -2   2  17        0.65        1.44      0.75 o 
  -1   2  17        0.50        0.78      0.47 o 
   0   2  17        7.76        5.69      1.21 o 
   1   2  17        0.76        0.29      0.69 o 
   2   2  17        0.44        0.86      0.80 o 
   3   2  17        5.22        3.33      1.09 o 
  -1   3  17        6.75        5.46      1.09 o 
   0   3  17        6.37        7.07      1.21 o 
   1   3  17       18.83       19.14      2.01 o 
   2   3  17       10.48        9.77      1.61 o 
  -2  -3  18        6.06        7.59      1.44 o 
  -1  -3  18        0.91       -0.29      0.69 o 
   0  -3  18        4.92        5.29      1.26 o 
   1  -3  18        1.37        0.80      0.86 o 
  -3  -2  18        1.14        0.86      0.86 o 
  -2  -2  18        1.31        0.69      0.69 o 
  -1  -2  18        0.68        1.75      0.66 o 
   0  -2  18        2.25        2.18      0.92 o 
   1  -2  18        0.56        0.98      0.80 o 
   2  -2  18        9.77       11.50      1.55 o 
  -4  -1  18        5.65        5.10      0.76 o 
  -3  -1  18        6.40        6.39      0.73 o 
  -2  -1  18        8.53        8.08      0.85 o 
  -1  -1  18        1.62        1.56      0.40 o 
   0  -1  18        1.78        1.15      0.89 o 
   1  -1  18        3.54        5.18      0.98 o 
   2  -1  18        1.34        0.88      0.59 o 
   3  -1  18        5.49        5.24      0.85 o 
  -4   0  18        1.50        1.54      0.50 o 
  -3   0  18       30.96       32.58      1.37 o 
  -2   0  18       40.86       48.91      1.43 o 
  -1   0  18        3.09        2.02      0.59 o 
   0   0  18       14.37       16.31      1.22 o 
   1   0  18        6.11        6.61      1.35 o 
   2   0  18        0.00       -0.39      0.39 o 
   3   0  18        0.79        1.95      1.03 o 
  -4   1  18        5.65        5.63      1.32 o 
  -3   1  18        6.39        4.94      1.21 o 
  -2   1  18        8.49        9.71      1.70 o 
  -1   1  18        1.62        1.56      0.56 o 
   0   1  18        1.79        2.64      0.61 o 
   1   1  18        3.53        3.45      1.09 o 
   2   1  18        1.35        2.41      1.03 o 
   3   1  18        5.49        5.06      1.26 o 
  -3   2  18        1.14        1.21      0.86 o 
  -2   2  18        1.30        0.52      0.69 o 
  -1   2  18        0.68        1.61      0.54 o 
   0   2  18        2.25        2.59      0.98 o 
   1   2  18        0.56        0.34      0.75 o 
   2   2  18        9.76       10.87      1.67 o 
  -1   3  18        0.91        0.40      0.80 o 
   0   3  18        4.93        4.77      1.21 o 
   1   3  18        1.38        0.34      0.75 o 
  -2  -2  19        0.07        0.52      0.86 o 
  -1  -2  19        4.88        6.55      1.26 o 
   0  -2  19        0.98        0.75      0.80 o 
  -3  -1  19       11.47       10.46      1.55 o 
  -2  -1  19        2.70        1.06      0.44 o 
  -1  -1  19        7.63       11.17      1.78 o 
   0  -1  19        4.61        5.26      2.90 o 
   1  -1  19        0.68       -0.04      0.54 o 
  -3   0  19       18.35       16.98      1.32 o 
  -2   0  19        0.25        0.14      0.52 o 
  -1   0  19        0.18        0.98      0.56 o 
   0   0  19        0.67        0.82      0.55 o 
   1   0  19        8.58        6.61      0.84 o 
   2   0  19        0.10       -0.29      0.75 o 
  -3   1  19       11.45       11.79      1.72 o 
  -2   1  19        2.69        2.02      0.66 o 
  -1   1  19        7.63       10.09      1.03 o 
   0   1  19        4.62        4.42      0.73 o 
   1   1  19        0.69        0.63      0.92 o 
  -2   2  19        0.07       -0.34      0.63 o 
  -1   2  19        4.87        3.28      1.15 o 
   0   2  19        0.97        1.44      0.98 o 
  -1   0  20        2.28        2.38      0.69 o 
   0   0  20        2.38        1.38      0.80 o 
                                                 
